# Supplementary material for: catena-Poly[[zinc(II)-bis­[μ-1,3-bis­(imidazol-1-ylmeth­yl)benzene-κ2 N 3:N 3′]] dinitrate methanol solvate]
Source: Acta Crystallogr Sect E Struct Rep Online. 2009 Oct 10;65(Pt 11):m1326–7. doi: 10.1107/S1600536809040203 (PMC2971030; doi:10.1107/S1600536809040203)
Supplement: Supplementary file 1 [file e-65-m1326-sup1.cif]

##############################################################################
###                                                                        ###
###        Electronic paper (Acta Crystallographica Section E)             ###
###                                                                        ###
##############################################################################
#                                                                            #
# This CIF contains the data in a paper accepted for publication in Acta     #
# Crystallographica Section E. It conforms to the requirements of Notes      #
# for Authors for Section E, and has been peer reviewed under the auspices   #
# of the IUCr Commission on Journals.                                        #
#                                                                            #
# Full details of the Crystallographic Information File format               #
# are given in the paper "The Crystallographic Information File (CIF):       #
# a New Standard Archive File for Crystallography" by S. R. Hall, F. H.      #
# Allen and I. D. Brown [Acta Cryst. (1991), A47, 655-685].                  #
#                                                                            #
# The current version of the core CIF dictionary is obtainable from          #
# ftp://ftp.iucr.org/pub/cif_core.dic. The current version number is 2.4.    #
#                                                                            #
# Software is freely available for graphical display of the structure(s) in  #
# this CIF.  For information consult the CIF home page http://www.iucr.org/  #
# cif/home.html                                                              #
#                                                                            #
# This file may be used for bona fide research purposes within the           #
# scientific community so long as proper attribution is given to the journal # 
# article from which it was obtained.                                        #
#                                                                            #
##############################################################################
                                             
data_I
_audit_creation_method     SHELXL-97
_chemical_name_systematic
;
<i>catena</i>-Poly[[zinc(II)-bis[\m-1,3-bis(imidazol-1-ylmethyl)benzene-
\k^2^<i>N</i>^3^:<i>N</i>^3'^]] dinitrate methanol solvate]
;
_chemical_name_common     ?
_chemical_formula_moiety     'C28 H28 N8 Zn 2-, 2(N O3 -), C H4 O'
_chemical_formula_sum     'C29 H32 N10 O7 Zn'
_chemical_formula_iupac     '[Zn (C14 H14 N4)2] (N O3)2, C H4 O'
_chemical_formula_weight     698.02
_chemical_melting_point     ?
_symmetry_cell_setting     triclinic
_symmetry_space_group_name_H-M     'P -1'
_symmetry_space_group_name_Hall     '-P 1'
loop_
    _symmetry_equiv_pos_as_xyz
    'x, y, z'
    '-x, -y, -z'
_cell_length_a     9.880(2)
_cell_length_b     12.711(3)
_cell_length_c     13.127(3)
_cell_angle_alpha     68.798(4)
_cell_angle_beta     83.167(4)
_cell_angle_gamma     87.476(4)
_cell_volume     1526.0(6)
_cell_formula_units_Z     2
_cell_measurement_reflns_used     2070
_cell_measurement_theta_min     2.694
_cell_measurement_theta_max     22.544
_cell_measurement_temperature     100(2)
_exptl_crystal_description     'needle'
_exptl_crystal_colour     'colorless'
_exptl_crystal_size_max     0.21
_exptl_crystal_size_mid     0.10
_exptl_crystal_size_min     0.10
_exptl_crystal_density_diffrn     1.519
_exptl_crystal_density_meas     ?
_exptl_crystal_density_method     'not measured'
_exptl_crystal_F_000     724
_exptl_absorpt_coefficient_mu     0.870
_exptl_absorpt_correction_type     'multi-scan'
_exptl_absorpt_process_details     '(SADABS; Sheldrick, 1997)'
_exptl_absorpt_correction_T_min     0.8384
_exptl_absorpt_correction_T_max     0.9181
_exptl_special_details
;
;
_diffrn_ambient_temperature     100(2)
_diffrn_radiation_type     MoK\a
_diffrn_radiation_wavelength     0.71073
_diffrn_radiation_source     'fine-focus sealed tube'
_diffrn_radiation_monochromator     'graphite'
_diffrn_measurement_device_type     'Bruker APEX CCD area-detector'
_diffrn_measurement_method     '\w'
_diffrn_detector_area_resol_mean     ?
_diffrn_reflns_number     17638
_diffrn_reflns_av_R_equivalents     0.0632
_diffrn_reflns_av_sigmaI/netI     0.0963
_diffrn_reflns_theta_min     1.67
_diffrn_reflns_theta_max     28.29
_diffrn_reflns_theta_full     26.50
_diffrn_measured_fraction_theta_max     0.929
_diffrn_measured_fraction_theta_full     0.991
_diffrn_reflns_limit_h_min     -12
_diffrn_reflns_limit_h_max     13
_diffrn_reflns_limit_k_min     -16
_diffrn_reflns_limit_k_max     16
_diffrn_reflns_limit_l_min     -17
_diffrn_reflns_limit_l_max     16
_diffrn_standards_number     ?
_diffrn_standards_interval_count     ?
_diffrn_standards_interval_time     ?
_diffrn_standards_decay_%     ?
_refine_special_details
;
Refinement of <i>F</i>^2^ against ALL reflections. The weighted <i>R</i>-factor
<i>wR</i> and goodness of fit <i>S</i> are based on <i>F</i>^2^, conventional
<i>R</i>-factors <i>R</i> are based on <i>F</i>, with <i>F</i> set to zero for
negative <i>F</i>^2^. The threshold expression of <i>F</i>^2^ >
\s(<i>F</i>^2^) is used only for calculating <i>R</i>-factors(gt) <i>etc</i>.
and is not relevant to the choice of reflections for refinement.
<i>R</i>-factors based on <i>F</i>^2^ are statistically about twice as large
as those based on <i>F</i>, and <i>R</i>- factors based on ALL data will be
even larger.
;
_reflns_number_total     7036
_reflns_number_gt     4891
_reflns_threshold_expression     I>2\s(I)
_refine_ls_structure_factor_coef     Fsqd
_refine_ls_matrix_type     full
_refine_ls_R_factor_all     0.0929
_refine_ls_R_factor_gt     0.0556
_refine_ls_wR_factor_gt     0.1011
_refine_ls_wR_factor_ref     0.1212
_refine_ls_goodness_of_fit_ref     1.076
_refine_ls_restrained_S_all     1.076
_refine_ls_number_reflns     7036
_refine_ls_number_parameters     426
_refine_ls_number_restraints     0
_refine_ls_hydrogen_treatment     constr
_refine_ls_weighting_scheme     calc
_refine_ls_weighting_details
                 'calc w=1/[\s^2^(Fo^2^)+(0.0416P)^2^] where P=(Fo^2^+2Fc^2^)/3'
_atom_sites_solution_hydrogens     geom
_atom_sites_solution_primary     direct
_atom_sites_solution_secondary     difmap
_refine_ls_shift/su_max     0.000
_refine_ls_shift/su_mean     0.000
_refine_diff_density_max     0.650
_refine_diff_density_min     -0.708
_refine_ls_extinction_method     none
_refine_ls_extinction_coef     ?
loop_
    _atom_type_symbol
    _atom_type_description
    _atom_type_scat_dispersion_real
    _atom_type_scat_dispersion_imag
    _atom_type_scat_source
    'C' 'C' 0.0033 0.0016
                         'International Tables Vol C Tables 4.2.6.8 and 6.1.1.4'
    'H' 'H' 0.0000 0.0000
                         'International Tables Vol C Tables 4.2.6.8 and 6.1.1.4'
    'N' 'N' 0.0061 0.0033
                         'International Tables Vol C Tables 4.2.6.8 and 6.1.1.4'
    'O' 'O' 0.0106 0.0060
                         'International Tables Vol C Tables 4.2.6.8 and 6.1.1.4'
    'Zn' 'Zn' 0.2839 1.4301
                         'International Tables Vol C Tables 4.2.6.8 and 6.1.1.4'
_computing_data_collection     'SMART (Bruker, 2001)'
_computing_cell_refinement     'SAINT (Bruker, 2002)'
_computing_data_reduction     'SAINT (Bruker, 2002)'
_computing_structure_solution     'SHELXS97 (Sheldrick, 2008)'
_computing_structure_refinement     'SHELXL97 (Sheldrick, 2008)'
_computing_molecular_graphics     'X-SEED (Barbour 2001)'
_computing_publication_material     'SHELXL97 (Sheldrick, 2008)'
loop_
    _atom_site_type_symbol
    _atom_site_label
    _atom_site_fract_x
    _atom_site_fract_y
    _atom_site_fract_z
    _atom_site_U_iso_or_equiv
    _atom_site_adp_type
    _atom_site_calc_flag
    _atom_site_refinement_flags
    _atom_site_occupancy
    _atom_site_disorder_assembly
    _atom_site_disorder_group
    Zn Zn1 0.43395(4) 0.12561(3) 0.25919(3) 0.01622(12) Uani d . 1 . .
    N N1 0.3848(3) 0.2295(2) 0.1144(2) 0.0172(6) Uani d . 1 . .
    C C2 0.2852(3) 0.2180(3) 0.0597(3) 0.0180(7) Uani d . 1 . .
    H H2 0.2209 0.1582 0.0862 0.022 Uiso calc R 1 . .
    N N3 0.2878(3) 0.3026(2) -0.0382(2) 0.0176(6) Uani d . 1 . .
    C C4 0.3955(3) 0.3723(3) -0.0473(3) 0.0200(8) Uani d . 1 . .
    H H4 0.4232 0.4385 -0.1081 0.024 Uiso calc R 1 . .
    C C5 0.4534(3) 0.3278(3) 0.0471(3) 0.0203(8) Uani d . 1 . .
    H H5 0.5292 0.3587 0.0649 0.024 Uiso calc R 1 . .
    C C6 0.1934(3) 0.3149(3) -0.1206(3) 0.0192(7) Uani d . 1 . .
    H H6A 0.1495 0.2411 -0.1038 0.023 Uiso calc R 1 . .
    H H6B 0.2467 0.3349 -0.1938 0.023 Uiso calc R 1 . .
    C C7 0.0831(3) 0.4031(3) -0.1262(2) 0.0175(7) Uani d . 1 . .
    C C8 -0.0524(3) 0.3711(3) -0.1108(3) 0.0201(8) Uani d . 1 . .
    H H8 -0.0750 0.2939 -0.0912 0.024 Uiso calc R 1 . .
    C C9 -0.1554(3) 0.4517(3) -0.1239(3) 0.0225(8) Uani d . 1 . .
    H H9 -0.2480 0.4291 -0.1134 0.027 Uiso calc R 1 . .
    C C10 -0.1240(3) 0.5641(3) -0.1520(3) 0.0206(8) Uani d . 1 . .
    H H10 -0.1949 0.6186 -0.1616 0.025 Uiso calc R 1 . .
    C C11 0.0113(3) 0.5976(3) -0.1663(3) 0.0181(7) Uani d . 1 . .
    C C12 0.1146(3) 0.5170(3) -0.1536(3) 0.0167(7) Uani d . 1 . .
    H H12 0.2072 0.5395 -0.1635 0.020 Uiso calc R 1 . .
    C C13 0.0391(3) 0.7214(3) -0.1923(3) 0.0219(8) Uani d . 1 . .
    H H13A -0.0297 0.7668 -0.2391 0.026 Uiso calc R 1 . .
    H H13B 0.0268 0.7363 -0.1227 0.026 Uiso calc R 1 . .
    N N14 0.1753(3) 0.7599(2) -0.2481(2) 0.0188(6) Uani d . 1 . .
    C C15 0.2255(3) 0.7660(3) -0.3530(3) 0.0205(8) Uani d . 1 . .
    H H15 0.1792 0.7456 -0.4026 0.025 Uiso calc R 1 . .
    C C16 0.3531(3) 0.8065(3) -0.3707(3) 0.0204(8) Uani d . 1 . .
    H H16 0.4130 0.8197 -0.4363 0.025 Uiso calc R 1 . .
    N N17 0.3835(3) 0.8258(2) -0.2793(2) 0.0169(6) Uani d . 1 . .
    C C18 0.2732(3) 0.7968(3) -0.2072(3) 0.0169(7) Uani d . 1 . .
    H H18 0.2649 0.8017 -0.1362 0.020 Uiso calc R 1 . .
    N N19 0.2938(3) 0.1338(2) 0.3779(2) 0.0176(6) Uani d . 1 . .
    C C20 0.2854(3) 0.2185(3) 0.4147(3) 0.0198(8) Uani d . 1 . .
    H H20 0.3369 0.2862 0.3822 0.024 Uiso calc R 1 . .
    N N21 0.1943(3) 0.1956(2) 0.5041(2) 0.0167(6) Uani d . 1 . .
    C C22 0.1401(3) 0.0908(3) 0.5265(3) 0.0202(8) Uani d . 1 . .
    H H22 0.0735 0.0522 0.5852 0.024 Uiso calc R 1 . .
    C C23 0.2015(3) 0.0539(3) 0.4475(3) 0.0196(7) Uani d . 1 . .
    H H23 0.1837 -0.0161 0.4411 0.024 Uiso calc R 1 . .
    C C24 0.1613(3) 0.2702(3) 0.5671(3) 0.0190(7) Uani d . 1 . .
    H H24A 0.2286 0.3324 0.5423 0.023 Uiso calc R 1 . .
    H H24B 0.1679 0.2270 0.6460 0.023 Uiso calc R 1 . .
    C C25 0.0206(3) 0.3190(3) 0.5531(3) 0.0162(7) Uani d . 1 . .
    C C26 -0.0099(3) 0.3968(3) 0.4524(3) 0.0178(7) Uani d . 1 . .
    H H26 0.0578 0.4180 0.3909 0.021 Uiso calc R 1 . .
    C C27 -0.1391(3) 0.4432(3) 0.4423(3) 0.0203(8) Uani d . 1 . .
    H H27 -0.1592 0.4966 0.3735 0.024 Uiso calc R 1 . .
    C C28 -0.2397(3) 0.4131(3) 0.5309(3) 0.0184(7) Uani d . 1 . .
    H H28 -0.3283 0.4452 0.5229 0.022 Uiso calc R 1 . .
    C C29 -0.2097(3) 0.3357(3) 0.6314(3) 0.0164(7) Uani d . 1 . .
    C C30 -0.0793(3) 0.2889(3) 0.6421(3) 0.0172(7) Uani d . 1 . .
    H H30 -0.0589 0.2359 0.7110 0.021 Uiso calc R 1 . .
    C C31 -0.3188(3) 0.2959(3) 0.7283(3) 0.0196(8) Uani d . 1 . .
    H H31A -0.2757 0.2690 0.7976 0.024 Uiso calc R 1 . .
    H H31B -0.3799 0.3596 0.7286 0.024 Uiso calc R 1 . .
    N N32 -0.3991(3) 0.2038(2) 0.7218(2) 0.0164(6) Uani d . 1 . .
    C C33 -0.5207(3) 0.2139(3) 0.6789(3) 0.0208(8) Uani d . 1 . .
    H H33 -0.5734 0.2806 0.6523 0.025 Uiso calc R 1 . .
    C C34 -0.5507(3) 0.1099(3) 0.6821(3) 0.0209(8) Uani d . 1 . .
    H H34 -0.6304 0.0907 0.6587 0.025 Uiso calc R 1 . .
    N N35 -0.4477(3) 0.0362(2) 0.7246(2) 0.0161(6) Uani d . 1 . .
    C C36 -0.3579(3) 0.0972(3) 0.7466(3) 0.0192(7) Uani d . 1 . .
    H H36 -0.2749 0.0686 0.7763 0.023 Uiso calc R 1 . .
    N N37 -0.0133(3) 0.0163(2) 0.1673(2) 0.0224(7) Uani d . 1 . .
    O O38 0.0067(3) 0.0871(2) 0.07062(19) 0.0298(6) Uani d . 1 . .
    O O39 -0.1117(3) -0.0482(2) 0.1936(2) 0.0395(7) Uani d . 1 . .
    O O40 0.0674(2) 0.01307(19) 0.23517(19) 0.0248(6) Uani d . 1 . .
    N N41 0.4830(3) 0.5500(2) -0.3360(2) 0.0205(6) Uani d . 1 . .
    O O42 0.5282(2) 0.6026(2) -0.43384(19) 0.0270(6) Uani d . 1 . .
    O O43 0.4038(2) 0.46743(19) -0.31273(19) 0.0266(6) Uani d . 1 . .
    O O44 0.5162(3) 0.5791(2) -0.26093(19) 0.0345(7) Uani d . 1 . .
    C C45 0.6595(4) 0.0513(3) 0.0162(3) 0.0327(9) Uani d . 1 . .
    H H45A 0.6559 0.0261 0.0964 0.049 Uiso calc R 1 . .
    H H45B 0.6676 -0.0144 -0.0065 0.049 Uiso calc R 1 . .
    H H45C 0.5760 0.0929 -0.0074 0.049 Uiso calc R 1 . .
    O O46 0.7728(3) 0.1219(2) -0.0325(2) 0.0484(8) Uani d . 1 . .
    H H46 0.8413 0.0930 -0.0003 0.058 Uiso calc R 1 . .
loop_
    _atom_site_aniso_label
    _atom_site_aniso_U_11
    _atom_site_aniso_U_22
    _atom_site_aniso_U_33
    _atom_site_aniso_U_12
    _atom_site_aniso_U_13
    _atom_site_aniso_U_23
    Zn1 0.0157(2) 0.0134(2) 0.0171(2) -0.00014(15) -0.00078(15) -0.00285(16)
    N1 0.0146(15) 0.0137(15) 0.0216(15) -0.0018(11) -0.0005(12) -0.0046(12)
    C2 0.0216(18) 0.0119(17) 0.0161(17) -0.0010(14) 0.0006(14) -0.0003(14)
    N3 0.0173(15) 0.0160(15) 0.0179(15) -0.0024(12) -0.0008(12) -0.0041(12)
    C4 0.0194(18) 0.0161(18) 0.0201(18) -0.0039(14) -0.0003(15) -0.0013(15)
    C5 0.0158(18) 0.0198(19) 0.0246(19) -0.0047(14) -0.0024(15) -0.0064(15)
    C6 0.0249(19) 0.0137(17) 0.0191(18) -0.0034(14) -0.0049(15) -0.0051(14)
    C7 0.0206(18) 0.0186(18) 0.0109(16) 0.0003(14) -0.0019(14) -0.0024(14)
    C8 0.0243(19) 0.0181(18) 0.0185(18) -0.0061(15) -0.0018(15) -0.0067(15)
    C9 0.0169(18) 0.028(2) 0.0231(19) -0.0066(15) -0.0003(15) -0.0096(16)
    C10 0.0206(19) 0.0217(19) 0.0189(18) 0.0037(15) -0.0021(15) -0.0069(15)
    C11 0.0202(18) 0.0156(17) 0.0175(18) -0.0029(14) 0.0015(14) -0.0054(14)
    C12 0.0123(16) 0.0185(18) 0.0169(17) -0.0058(14) 0.0019(13) -0.0040(14)
    C13 0.0152(18) 0.0197(19) 0.027(2) -0.0040(14) 0.0032(15) -0.0053(16)
    N14 0.0172(15) 0.0155(15) 0.0228(16) -0.0005(12) -0.0008(12) -0.0061(12)
    C15 0.026(2) 0.0167(18) 0.0176(18) -0.0014(15) 0.0008(15) -0.0063(15)
    C16 0.0238(19) 0.0176(18) 0.0187(18) -0.0044(15) -0.0006(15) -0.0050(15)
    N17 0.0167(15) 0.0140(14) 0.0187(15) -0.0013(12) -0.0017(12) -0.0044(12)
    C18 0.0169(18) 0.0159(17) 0.0171(18) 0.0009(14) -0.0015(14) -0.0050(14)
    N19 0.0164(15) 0.0132(14) 0.0206(15) -0.0011(12) -0.0018(12) -0.0031(12)
    C20 0.0206(19) 0.0159(18) 0.0179(18) -0.0004(14) 0.0011(14) -0.0011(15)
    N21 0.0141(14) 0.0157(15) 0.0197(15) 0.0008(11) -0.0010(12) -0.0060(12)
    C22 0.0179(18) 0.0193(18) 0.0187(18) -0.0077(14) 0.0012(14) -0.0014(15)
    C23 0.0218(19) 0.0141(17) 0.0211(18) -0.0037(14) -0.0029(15) -0.0034(14)
    C24 0.0191(18) 0.0177(18) 0.0191(18) -0.0015(14) -0.0023(14) -0.0049(15)
    C25 0.0194(18) 0.0141(17) 0.0184(18) -0.0009(14) -0.0020(14) -0.0096(14)
    C26 0.0192(18) 0.0198(18) 0.0152(17) -0.0046(14) 0.0018(14) -0.0080(14)
    C27 0.030(2) 0.0141(17) 0.0196(18) -0.0021(15) -0.0082(16) -0.0068(15)
    C28 0.0182(18) 0.0129(17) 0.0263(19) 0.0018(14) -0.0081(15) -0.0079(15)
    C29 0.0188(18) 0.0114(16) 0.0205(18) -0.0047(14) -0.0007(14) -0.0074(14)
    C30 0.0204(18) 0.0150(17) 0.0166(17) 0.0024(14) -0.0046(14) -0.0055(14)
    C31 0.0206(18) 0.0153(18) 0.0244(19) -0.0003(14) -0.0029(15) -0.0087(15)
    N32 0.0135(14) 0.0112(14) 0.0207(15) 0.0005(11) 0.0000(11) -0.0018(12)
    C33 0.0156(18) 0.0154(18) 0.029(2) 0.0008(14) -0.0051(15) -0.0037(15)
    C34 0.0136(17) 0.0181(18) 0.028(2) 0.0016(14) -0.0071(15) -0.0035(15)
    N35 0.0136(14) 0.0140(14) 0.0174(15) 0.0001(11) -0.0007(11) -0.0022(12)
    C36 0.0176(18) 0.0168(18) 0.0218(18) 0.0023(14) -0.0037(14) -0.0049(15)
    N37 0.0184(16) 0.0176(16) 0.0290(18) -0.0002(13) 0.0004(13) -0.0067(14)
    O38 0.0385(16) 0.0260(14) 0.0173(13) -0.0122(12) -0.0016(11) 0.0024(11)
    O39 0.0284(15) 0.0386(17) 0.0384(17) -0.0185(13) -0.0050(12) 0.0042(13)
    O40 0.0211(13) 0.0266(14) 0.0258(14) 0.0013(11) -0.0074(11) -0.0069(11)
    N41 0.0179(16) 0.0152(15) 0.0276(17) 0.0027(12) -0.0045(13) -0.0065(13)
    O42 0.0277(14) 0.0302(15) 0.0194(13) -0.0086(11) 0.0036(11) -0.0052(11)
    O43 0.0231(14) 0.0199(13) 0.0327(15) -0.0074(11) -0.0049(11) -0.0033(11)
    O44 0.0516(18) 0.0274(15) 0.0214(14) -0.0173(13) -0.0071(13) -0.0023(12)
    C45 0.028(2) 0.043(3) 0.030(2) -0.0095(19) 0.0003(17) -0.0171(19)
    O46 0.0335(17) 0.0474(19) 0.0427(18) -0.0130(15) -0.0140(14) 0.0139(14)
_geom_special_details
;
All e.s.d.'s (except the e.s.d. in the dihedral angle between two l.s. planes)
are estimated using the full covariance matrix. The cell e.s.d.'s are taken
into account individually in the estimation of e.s.d.'s in distances, angles
and torsion angles; correlations between e.s.d.'s in cell parameters are only
used when they are defined by crystal symmetry. An approximate (isotropic)
treatment of cell e.s.d.'s is used for estimating e.s.d.'s involving l.s.
planes.
;
loop_
    _geom_bond_atom_site_label_1
    _geom_bond_atom_site_label_2
    _geom_bond_site_symmetry_2
    _geom_bond_distance
    _geom_bond_publ_flag
    Zn1 N1 . 1.985(3) Y
    Zn1 N19 . 1.986(3) Y
    Zn1 N35 2_556 1.989(3) Y
    Zn1 N17 2_665 2.009(3) Y
    N1 C2 . 1.327(4) ?
    N1 C5 . 1.391(4) ?
    C2 N3 . 1.342(4) ?
    C2 H2 . 0.9500 ?
    N3 C4 . 1.381(4) ?
    N3 C6 . 1.473(4) ?
    C4 C5 . 1.348(4) ?
    C4 H4 . 0.9500 ?
    C5 H5 . 0.9500 ?
    C6 C7 . 1.517(4) ?
    C6 H6A . 0.9900 ?
    C6 H6B . 0.9900 ?
    C7 C8 . 1.386(4) ?
    C7 C12 . 1.400(4) ?
    C8 C9 . 1.391(5) ?
    C8 H8 . 0.9500 ?
    C9 C10 . 1.380(4) ?
    C9 H9 . 0.9500 ?
    C10 C11 . 1.392(4) ?
    C10 H10 . 0.9500 ?
    C11 C12 . 1.394(4) ?
    C11 C13 . 1.516(4) ?
    C12 H12 . 0.9500 ?
    C13 N14 . 1.467(4) ?
    C13 H13A . 0.9900 ?
    C13 H13B . 0.9900 ?
    N14 C18 . 1.338(4) ?
    N14 C15 . 1.383(4) ?
    C15 C16 . 1.345(4) ?
    C15 H15 . 0.9500 ?
    C16 N17 . 1.377(4) ?
    C16 H16 . 0.9500 ?
    N17 C18 . 1.325(4) ?
    N17 Zn1 2_665 2.009(3) ?
    C18 H18 . 0.9500 ?
    N19 C20 . 1.327(4) ?
    N19 C23 . 1.382(4) ?
    C20 N21 . 1.340(4) ?
    C20 H20 . 0.9500 ?
    N21 C22 . 1.375(4) ?
    N21 C24 . 1.471(4) ?
    C22 C23 . 1.357(5) ?
    C22 H22 . 0.9500 ?
    C23 H23 . 0.9500 ?
    C24 C25 . 1.501(4) ?
    C24 H24A . 0.9900 ?
    C24 H24B . 0.9900 ?
    C25 C30 . 1.386(4) ?
    C25 C26 . 1.393(4) ?
    C26 C27 . 1.382(4) ?
    C26 H26 . 0.9500 ?
    C27 C28 . 1.388(4) ?
    C27 H27 . 0.9500 ?
    C28 C29 . 1.387(4) ?
    C28 H28 . 0.9500 ?
    C29 C30 . 1.396(4) ?
    C29 C31 . 1.513(4) ?
    C30 H30 . 0.9500 ?
    C31 N32 . 1.476(4) ?
    C31 H31A . 0.9900 ?
    C31 H31B . 0.9900 ?
    N32 C36 . 1.331(4) ?
    N32 C33 . 1.368(4) ?
    C33 C34 . 1.352(4) ?
    C33 H33 . 0.9500 ?
    C34 N35 . 1.378(4) ?
    C34 H34 . 0.9500 ?
    N35 C36 . 1.325(4) ?
    N35 Zn1 2_556 1.989(3) ?
    C36 H36 . 0.9500 ?
    N37 O39 . 1.234(3) ?
    N37 O40 . 1.253(3) ?
    N37 O38 . 1.260(3) ?
    N41 O42 . 1.251(3) ?
    N41 O44 . 1.252(3) ?
    N41 O43 . 1.261(3) ?
    C45 O46 . 1.404(4) ?
    C45 H45A . 0.9800 ?
    C45 H45B . 0.9800 ?
    C45 H45C . 0.9800 ?
    O46 H46 . 0.8400 ?
loop_
    _geom_angle_atom_site_label_1
    _geom_angle_atom_site_label_2
    _geom_angle_atom_site_label_3
    _geom_angle_site_symmetry_1
    _geom_angle_site_symmetry_3
    _geom_angle
    _geom_angle_publ_flag
    N1 Zn1 N19 . . 109.85(11) Y
    N1 Zn1 N35 . 2_556 114.88(11) Y
    N19 Zn1 N35 . 2_556 106.22(10) Y
    N1 Zn1 N17 . 2_665 107.39(10) Y
    N19 Zn1 N17 . 2_665 110.59(11) Y
    N35 Zn1 N17 2_556 2_665 107.91(11) Y
    C2 N1 C5 . . 105.9(3) ?
    C2 N1 Zn1 . . 127.9(2) ?
    C5 N1 Zn1 . . 126.2(2) ?
    N1 C2 N3 . . 110.8(3) ?
    N1 C2 H2 . . 124.6 ?
    N3 C2 H2 . . 124.6 ?
    C2 N3 C4 . . 107.7(3) ?
    C2 N3 C6 . . 125.1(3) ?
    C4 N3 C6 . . 127.2(3) ?
    C5 C4 N3 . . 106.4(3) ?
    C5 C4 H4 . . 126.8 ?
    N3 C4 H4 . . 126.8 ?
    C4 C5 N1 . . 109.3(3) ?
    C4 C5 H5 . . 125.4 ?
    N1 C5 H5 . . 125.4 ?
    N3 C6 C7 . . 114.4(3) ?
    N3 C6 H6A . . 108.7 ?
    C7 C6 H6A . . 108.7 ?
    N3 C6 H6B . . 108.7 ?
    C7 C6 H6B . . 108.7 ?
    H6A C6 H6B . . 107.6 ?
    C8 C7 C12 . . 119.2(3) ?
    C8 C7 C6 . . 119.0(3) ?
    C12 C7 C6 . . 121.6(3) ?
    C7 C8 C9 . . 120.2(3) ?
    C7 C8 H8 . . 119.9 ?
    C9 C8 H8 . . 119.9 ?
    C10 C9 C8 . . 120.5(3) ?
    C10 C9 H9 . . 119.7 ?
    C8 C9 H9 . . 119.7 ?
    C9 C10 C11 . . 120.1(3) ?
    C9 C10 H10 . . 120.0 ?
    C11 C10 H10 . . 120.0 ?
    C10 C11 C12 . . 119.5(3) ?
    C10 C11 C13 . . 117.6(3) ?
    C12 C11 C13 . . 122.9(3) ?
    C11 C12 C7 . . 120.5(3) ?
    C11 C12 H12 . . 119.8 ?
    C7 C12 H12 . . 119.8 ?
    N14 C13 C11 . . 114.8(3) ?
    N14 C13 H13A . . 108.6 ?
    C11 C13 H13A . . 108.6 ?
    N14 C13 H13B . . 108.6 ?
    C11 C13 H13B . . 108.6 ?
    H13A C13 H13B . . 107.6 ?
    C18 N14 C15 . . 107.4(3) ?
    C18 N14 C13 . . 126.2(3) ?
    C15 N14 C13 . . 126.3(3) ?
    C16 C15 N14 . . 106.2(3) ?
    C16 C15 H15 . . 126.9 ?
    N14 C15 H15 . . 126.9 ?
    C15 C16 N17 . . 109.6(3) ?
    C15 C16 H16 . . 125.2 ?
    N17 C16 H16 . . 125.2 ?
    C18 N17 C16 . . 106.0(3) ?
    C18 N17 Zn1 . 2_665 128.5(2) ?
    C16 N17 Zn1 . 2_665 125.3(2) ?
    N17 C18 N14 . . 110.8(3) ?
    N17 C18 H18 . . 124.6 ?
    N14 C18 H18 . . 124.6 ?
    C20 N19 C23 . . 105.7(3) ?
    C20 N19 Zn1 . . 123.2(2) ?
    C23 N19 Zn1 . . 130.5(2) ?
    N19 C20 N21 . . 110.7(3) ?
    N19 C20 H20 . . 124.6 ?
    N21 C20 H20 . . 124.6 ?
    C20 N21 C22 . . 108.1(3) ?
    C20 N21 C24 . . 125.2(3) ?
    C22 N21 C24 . . 126.7(3) ?
    C23 C22 N21 . . 105.8(3) ?
    C23 C22 H22 . . 127.1 ?
    N21 C22 H22 . . 127.1 ?
    C22 C23 N19 . . 109.6(3) ?
    C22 C23 H23 . . 125.2 ?
    N19 C23 H23 . . 125.2 ?
    N21 C24 C25 . . 111.6(3) ?
    N21 C24 H24A . . 109.3 ?
    C25 C24 H24A . . 109.3 ?
    N21 C24 H24B . . 109.3 ?
    C25 C24 H24B . . 109.3 ?
    H24A C24 H24B . . 108.0 ?
    C30 C25 C26 . . 119.4(3) ?
    C30 C25 C24 . . 119.7(3) ?
    C26 C25 C24 . . 120.8(3) ?
    C27 C26 C25 . . 119.8(3) ?
    C27 C26 H26 . . 120.1 ?
    C25 C26 H26 . . 120.1 ?
    C26 C27 C28 . . 121.1(3) ?
    C26 C27 H27 . . 119.5 ?
    C28 C27 H27 . . 119.5 ?
    C29 C28 C27 . . 119.3(3) ?
    C29 C28 H28 . . 120.3 ?
    C27 C28 H28 . . 120.3 ?
    C28 C29 C30 . . 119.8(3) ?
    C28 C29 C31 . . 120.9(3) ?
    C30 C29 C31 . . 119.2(3) ?
    C25 C30 C29 . . 120.6(3) ?
    C25 C30 H30 . . 119.7 ?
    C29 C30 H30 . . 119.7 ?
    N32 C31 C29 . . 110.5(3) ?
    N32 C31 H31A . . 109.6 ?
    C29 C31 H31A . . 109.6 ?
    N32 C31 H31B . . 109.6 ?
    C29 C31 H31B . . 109.6 ?
    H31A C31 H31B . . 108.1 ?
    C36 N32 C33 . . 107.8(3) ?
    C36 N32 C31 . . 125.1(3) ?
    C33 N32 C31 . . 126.7(3) ?
    C34 C33 N32 . . 106.2(3) ?
    C34 C33 H33 . . 126.9 ?
    N32 C33 H33 . . 126.9 ?
    C33 C34 N35 . . 109.4(3) ?
    C33 C34 H34 . . 125.3 ?
    N35 C34 H34 . . 125.3 ?
    C36 N35 C34 . . 105.5(3) ?
    C36 N35 Zn1 . 2_556 127.8(2) ?
    C34 N35 Zn1 . 2_556 126.6(2) ?
    N35 C36 N32 . . 111.1(3) ?
    N35 C36 H36 . . 124.4 ?
    N32 C36 H36 . . 124.4 ?
    O39 N37 O40 . . 121.2(3) ?
    O39 N37 O38 . . 119.7(3) ?
    O40 N37 O38 . . 119.2(3) ?
    O42 N41 O44 . . 120.1(3) ?
    O42 N41 O43 . . 120.1(3) ?
    O44 N41 O43 . . 119.8(3) ?
    O46 C45 H45A . . 109.5 ?
    O46 C45 H45B . . 109.5 ?
    H45A C45 H45B . . 109.5 ?
    O46 C45 H45C . . 109.5 ?
    H45A C45 H45C . . 109.5 ?
    H45B C45 H45C . . 109.5 ?
    C45 O46 H46 . . 109.5 ?
loop_
    _geom_torsion_atom_site_label_1
    _geom_torsion_atom_site_label_2
    _geom_torsion_atom_site_label_3
    _geom_torsion_atom_site_label_4
    _geom_torsion_site_symmetry_1
    _geom_torsion_site_symmetry_2
    _geom_torsion_site_symmetry_3
    _geom_torsion_site_symmetry_4
    _geom_torsion
    _geom_torsion_publ_flag
    N19 Zn1 N1 C2 . . . . -71.8(3) ?
    N35 Zn1 N1 C2 2_556 . . . 47.8(3) ?
    N17 Zn1 N1 C2 2_665 . . . 167.8(3) ?
    N19 Zn1 N1 C5 . . . . 111.3(3) ?
    N35 Zn1 N1 C5 2_556 . . . -129.0(3) ?
    N17 Zn1 N1 C5 2_665 . . . -9.0(3) ?
    C5 N1 C2 N3 . . . . 0.5(4) ?
    Zn1 N1 C2 N3 . . . . -176.8(2) ?
    N1 C2 N3 C4 . . . . 0.2(4) ?
    N1 C2 N3 C6 . . . . 178.8(3) ?
    C2 N3 C4 C5 . . . . -0.9(4) ?
    C6 N3 C4 C5 . . . . -179.4(3) ?
    N3 C4 C5 N1 . . . . 1.2(4) ?
    C2 N1 C5 C4 . . . . -1.1(4) ?
    Zn1 N1 C5 C4 . . . . 176.3(2) ?
    C2 N3 C6 C7 . . . . 103.5(4) ?
    C4 N3 C6 C7 . . . . -78.2(4) ?
    N3 C6 C7 C8 . . . . -122.9(3) ?
    N3 C6 C7 C12 . . . . 61.3(4) ?
    C12 C7 C8 C9 . . . . 0.9(5) ?
    C6 C7 C8 C9 . . . . -175.0(3) ?
    C7 C8 C9 C10 . . . . -0.2(5) ?
    C8 C9 C10 C11 . . . . -0.7(5) ?
    C9 C10 C11 C12 . . . . 0.9(5) ?
    C9 C10 C11 C13 . . . . -177.4(3) ?
    C10 C11 C12 C7 . . . . -0.2(5) ?
    C13 C11 C12 C7 . . . . 178.0(3) ?
    C8 C7 C12 C11 . . . . -0.7(5) ?
    C6 C7 C12 C11 . . . . 175.1(3) ?
    C10 C11 C13 N14 . . . . -156.9(3) ?
    C12 C11 C13 N14 . . . . 24.9(5) ?
    C11 C13 N14 C18 . . . . -114.6(4) ?
    C11 C13 N14 C15 . . . . 66.3(4) ?
    C18 N14 C15 C16 . . . . 0.2(4) ?
    C13 N14 C15 C16 . . . . 179.4(3) ?
    N14 C15 C16 N17 . . . . 0.0(4) ?
    C15 C16 N17 C18 . . . . -0.2(4) ?
    C15 C16 N17 Zn1 . . . 2_665 174.8(2) ?
    C16 N17 C18 N14 . . . . 0.3(3) ?
    Zn1 N17 C18 N14 2_665 . . . -174.5(2) ?
    C15 N14 C18 N17 . . . . -0.3(4) ?
    C13 N14 C18 N17 . . . . -179.6(3) ?
    N1 Zn1 N19 C20 . . . . -76.4(3) ?
    N35 Zn1 N19 C20 2_556 . . . 158.8(2) ?
    N17 Zn1 N19 C20 2_665 . . . 41.9(3) ?
    N1 Zn1 N19 C23 . . . . 113.2(3) ?
    N35 Zn1 N19 C23 2_556 . . . -11.6(3) ?
    N17 Zn1 N19 C23 2_665 . . . -128.4(3) ?
    C23 N19 C20 N21 . . . . 0.7(4) ?
    Zn1 N19 C20 N21 . . . . -171.7(2) ?
    N19 C20 N21 C22 . . . . -0.2(4) ?
    N19 C20 N21 C24 . . . . 178.8(3) ?
    C20 N21 C22 C23 . . . . -0.4(4) ?
    C24 N21 C22 C23 . . . . -179.4(3) ?
    N21 C22 C23 N19 . . . . 0.8(4) ?
    C20 N19 C23 C22 . . . . -1.0(4) ?
    Zn1 N19 C23 C22 . . . . 170.7(2) ?
    C20 N21 C24 C25 . . . . 110.3(3) ?
    C22 N21 C24 C25 . . . . -70.9(4) ?
    N21 C24 C25 C30 . . . . 113.7(3) ?
    N21 C24 C25 C26 . . . . -68.3(4) ?
    C30 C25 C26 C27 . . . . 0.0(5) ?
    C24 C25 C26 C27 . . . . -178.0(3) ?
    C25 C26 C27 C28 . . . . -0.3(5) ?
    C26 C27 C28 C29 . . . . 0.4(5) ?
    C27 C28 C29 C30 . . . . -0.2(5) ?
    C27 C28 C29 C31 . . . . -176.6(3) ?
    C26 C25 C30 C29 . . . . 0.1(5) ?
    C24 C25 C30 C29 . . . . 178.2(3) ?
    C28 C29 C30 C25 . . . . 0.0(5) ?
    C31 C29 C30 C25 . . . . 176.4(3) ?
    C28 C29 C31 N32 . . . . 83.1(4) ?
    C30 C29 C31 N32 . . . . -93.3(3) ?
    C29 C31 N32 C36 . . . . 76.8(4) ?
    C29 C31 N32 C33 . . . . -95.7(4) ?
    C36 N32 C33 C34 . . . . 1.5(4) ?
    C31 N32 C33 C34 . . . . 175.1(3) ?
    N32 C33 C34 N35 . . . . -1.1(4) ?
    C33 C34 N35 C36 . . . . 0.3(4) ?
    C33 C34 N35 Zn1 . . . 2_556 -176.7(2) ?
    C34 N35 C36 N32 . . . . 0.7(4) ?
    Zn1 N35 C36 N32 2_556 . . . 177.6(2) ?
    C33 N32 C36 N35 . . . . -1.4(4) ?
    C31 N32 C36 N35 . . . . -175.1(3) ?
loop_
    _geom_hbond_atom_site_label_D
    _geom_hbond_atom_site_label_H
    _geom_hbond_atom_site_label_A
    _geom_hbond_site_symmetry_A
    _geom_hbond_distance_DH
    _geom_hbond_distance_HA
    _geom_hbond_distance_DA
    _geom_hbond_angle_DHA
    O46 H46 O38 1_655 0.84 1.96 2.755(4) 157
    C2 H2 O38 1_555 0.95 2.40 3.240(4) 148
    C2 H2 O40 1_555 0.95 2.54 3.420(4) 154
    C4 H4 O44 1_555 0.95 2.28 3.216(5) 171
    C6 H6B O43 1_555 0.99 2.33 3.164(4) 141
    C8 H8 O46 1_455 0.95 2.54 3.432(5) 157
    C13 H13B O38 2_565 0.99 2.57 3.350(5) 136
    C20 H20 O42 2_665 0.95 2.30 3.085(4) 139
    C20 H20 O44 2_665 0.95 2.30 3.207(5) 160
    C22 H22 O40 2_556 0.95 2.47 3.385(4) 162
    C24 H24B O39 2_556 0.99 2.51 3.379(5) 147
    C28 H28 O42 1_456 0.95 2.59 3.368(4) 139
    C31 H31A O46 1_456 0.99 2.42 3.324(4) 151
    C31 H31B O43 1_456 0.99 2.49 3.396(4) 151
    C33 H33 O43 1_456 0.95 2.57 3.313(5) 135
    C36 H36 O40 2_556 0.95 2.27 3.135(4) 151
    C10 H10 Cg1 2_565 0.95 2.79 3.539(4) 136
    C15 H15 Cg2 2_565 0.95 2.85 3.762(4) 162
data_global
_journal_data_validation_number     ?
_journal_date_recd_electronic     2009-10-01
_journal_date_accepted     2009-10-02
_journal_name_full     'Acta Crystallographica, Section E'
_journal_year     2009
_journal_volume     65
_journal_issue     11
_journal_page_first     m1326
_journal_page_last     m1327
_journal_paper_category     QM
_journal_coeditor_code     HG2574
_publ_contact_author_name     'Liliana Dobrza\'nska'
_publ_contact_author_address
;
 Department of Chemistry,
 University of Stellenbosch,
 Private Bag X1, Matieland 7602,
 South Africa
;
_publ_contact_author_email     lianger@sun.ac.za
_publ_contact_author_fax     '+27 21 808 3849'
_publ_contact_author_phone     '+27 21 808 3339'
_publ_section_title
;\
<i>catena</i>-Poly[[zinc(II)-bis[\m-1,3-bis(imidazol-1-ylmethyl)benzene-\
\k^2^<i>N</i>^3^:<i>N</i>^3'^]] dinitrate methanol solvate]
;
loop_
    _publ_author_name
    _publ_author_address
    'Liliana Dobrza\'nska'
;
 Department of Chemistry,
 University of Stellenbosch,
 Private Bag X1, Matieland,
 South Africa
;
