# Supplementary material for: catena-Poly[[zinc(II)-bis­[μ-1,3-bis­(imidazol-1-ylmeth­yl)benzene-κ2 N 3:N 3′]] dinitrate methanol solvate]
Source: Acta Crystallogr Sect E Struct Rep Online. 2009 Oct 10;65(Pt 11):m1326–7. doi: 10.1107/S1600536809040203 (PMC2971030; doi:10.1107/S1600536809040203)
Supplement: Supplementary file 2 [file e-65-m1326-Isup2.hkl]

# 
# h,k,l, Fc-squared, Fo-squared, sigma(Fo-squared) and status flag 
# 
data_I
_shelx_title ' xm in P-1' 
_shelx_refln_list_code          4 
_shelx_F_calc_maximum      225.51 
_exptl_crystal_F_000       724.00 
_reflns_d_resolution_high  0.7497 
 
loop_ 
 _symmetry_equiv_pos_as_xyz 
 'x, y, z' 
 '-x, -y, -z' 
 
_cell_length_a     9.8798 
_cell_length_b    12.7108 
_cell_length_c    13.1269 
_cell_angle_alpha  68.798 
_cell_angle_beta   83.167 
_cell_angle_gamma  87.476 
 
_shelx_F_squared_multiplier     1.000 
 
loop_ 
 _refln_index_h 
 _refln_index_k 
 _refln_index_l 
 _refln_F_squared_calc 
 _refln_F_squared_meas 
 _refln_F_squared_sigma 
 _refln_observed_status 
   1   0   0     1079.51     1133.55     17.33 o 
   2   0   0     3919.69     4275.81     59.38 o 
   3   0   0      697.94      753.43     22.80 o 
   4   0   0      314.17      271.22     15.53 o 
   5   0   0     1800.25     1917.09     50.87 o 
   6   0   0      210.18      249.74     19.04 o 
   7   0   0     1452.20     1315.39     59.42 o 
   8   0   0      320.96      291.82     37.20 o 
   9   0   0      253.86      285.27     40.01 o 
  10   0   0        6.21      -10.58     19.81 o 
  11   0   0      125.13      159.82     36.38 o 
  12   0   0       56.05       51.06     41.53 o 
 -13   1   0      369.89      413.13    104.47 o 
 -12   1   0      121.99      224.25     58.51 o 
 -11   1   0      245.02      242.06     91.20 o 
 -10   1   0      180.82      264.86     49.94 o 
  -9   1   0       50.04       46.35     21.94 o 
  -8   1   0      397.88      385.00     42.82 o 
  -7   1   0     1322.46     1259.40     62.07 o 
  -6   1   0     6445.78     6783.79    185.42 o 
  -5   1   0     3222.00     3198.77     60.26 o 
  -4   1   0     3886.29     3905.88     75.37 o 
  -3   1   0     5521.86     5490.80     72.61 o 
  -2   1   0     1832.35     1883.70     36.08 o 
  -1   1   0      419.66      347.90     11.59 o 
   0   1   0      752.73      781.91     13.37 o 
   1   1   0     2432.23     2397.84     32.14 o 
   2   1   0      328.31      368.87     17.58 o 
   3   1   0       11.14       15.08      6.33 o 
   4   1   0     1728.21     1811.18     38.16 o 
   5   1   0       11.37       10.64      6.97 o 
   6   1   0     1136.14     1195.43     35.15 o 
   7   1   0        9.15       12.49     13.61 o 
   8   1   0     1756.61     1708.80     85.82 o 
   9   1   0     1590.33     1733.23     80.25 o 
  10   1   0      177.24      162.97     60.91 o 
  11   1   0      134.27      188.89     40.11 o 
  12   1   0      269.59      345.25     66.07 o 
 -12   2   0      360.74      396.98     74.15 o 
 -11   2   0      465.72      553.56     76.32 o 
 -10   2   0      344.67      334.36     56.49 o 
  -9   2   0       92.24       76.73     31.75 o 
  -8   2   0      777.15      785.49     57.25 o 
  -7   2   0      598.07      526.43     51.10 o 
  -6   2   0      810.68      867.30     34.57 o 
  -5   2   0      396.13      393.70     22.64 o 
  -4   2   0     1481.46     1447.65     42.54 o 
  -3   2   0       21.23       38.04      9.94 o 
  -2   2   0    12614.60    13828.20    144.47 o 
  -1   2   0     2504.35     2654.68     48.66 o 
   0   2   0      418.86      364.41     21.21 o 
   1   2   0      170.54      170.32     10.87 o 
   2   2   0     2581.26     2439.94     39.74 o 
   3   2   0     2732.51     2822.83     58.19 o 
   4   2   0       36.30       30.46      7.69 o 
   5   2   0     2963.72     3042.40     61.18 o 
   6   2   0     1078.28     1040.55     50.86 o 
   7   2   0      290.08      327.86     36.04 o 
   8   2   0       15.40       33.98     18.01 o 
   9   2   0     1814.56     1837.34     84.79 o 
  10   2   0     1071.32     1261.48     83.13 o 
  11   2   0       94.73       88.60     60.62 o 
  12   2   0       39.72       89.37     42.73 o 
 -12   3   0       50.44       70.91     41.86 o 
 -11   3   0       86.15       76.67     37.07 o 
 -10   3   0      242.45      382.63     62.78 o 
  -9   3   0      530.96      486.55     67.03 o 
  -8   3   0       21.54       20.13     19.70 o 
  -7   3   0      958.32      972.53     40.98 o 
  -6   3   0       36.47       51.30     11.33 o 
  -5   3   0      334.11      332.22     28.39 o 
  -4   3   0       14.71       45.69      9.93 o 
  -3   3   0    10856.13    11415.57    203.44 o 
  -2   3   0      315.69      342.68     22.87 o 
  -1   3   0    12604.59    13701.88    140.91 o 
   0   3   0      718.64      753.95     23.80 o 
   1   3   0     7903.75     8449.43     97.79 o 
   2   3   0     1026.20     1067.96     28.41 o 
   3   3   0     2048.07     2267.94     48.52 o 
   4   3   0     3679.65     3810.26     65.16 o 
   5   3   0     2309.82     2116.62     66.05 o 
   6   3   0     2180.51     2158.46    124.99 o 
   7   3   0      672.78      660.64     69.39 o 
   8   3   0        1.76      -11.06     12.06 o 
   9   3   0      573.70      631.37     58.02 o 
  10   3   0       97.02      122.16     36.66 o 
  11   3   0      159.66       59.90     75.94 o 
  12   3   0       49.04       19.77     39.57 o 
 -12   4   0        0.97       20.78     39.90 o 
 -11   4   0        5.72       44.58     33.43 o 
 -10   4   0      221.54      225.85     89.45 o 
  -9   4   0      422.12      435.55     75.72 o 
  -8   4   0      972.85      810.06     78.40 o 
  -7   4   0     1156.52     1209.50     56.15 o 
  -6   4   0      785.94      712.09     41.91 o 
  -5   4   0     1126.96     1234.70     43.58 o 
  -4   4   0     1262.10     1382.02     37.02 o 
  -3   4   0        3.38       -5.29      8.86 o 
  -2   4   0      546.01      561.39     30.36 o 
  -1   4   0     7836.91     7697.04    111.12 o 
   0   4   0      617.29      615.49     27.02 o 
   1   4   0     1376.04     1343.35     33.57 o 
   2   4   0     5825.87     6154.77     96.17 o 
   3   4   0      119.80      118.78     13.74 o 
   4   4   0      217.00      228.40     19.11 o 
   5   4   0      183.83      230.18     19.77 o 
   6   4   0      564.89      628.77     45.26 o 
   7   4   0      171.13      227.24     53.20 o 
   8   4   0       12.82       38.49     18.38 o 
   9   4   0     2094.71     1895.84    116.54 o 
  10   4   0      114.88      101.75     68.67 o 
  11   4   0       15.52       -6.60     42.00 o 
  12   4   0       12.54       -3.81     29.21 o 
 -11   5   0      398.94      438.73     74.62 o 
 -10   5   0        1.40        8.13     30.79 o 
  -9   5   0      563.47      548.20     75.13 o 
  -8   5   0      746.07      753.29     78.48 o 
  -7   5   0     2902.41     3050.69    156.67 o 
  -6   5   0     1377.01     1296.53     75.63 o 
  -5   5   0     1278.15     1232.85    115.72 o 
  -4   5   0     2475.68     2382.37     70.53 o 
  -3   5   0       26.10       18.29     10.88 o 
  -2   5   0      863.73      930.87     40.90 o 
  -1   5   0       49.22       60.70      9.84 o 
   0   5   0       55.48       81.78     11.69 o 
   1   5   0      595.72      605.34     26.87 o 
   2   5   0      409.18      358.56     22.27 o 
   3   5   0      586.68      543.70     25.93 o 
   4   5   0      279.55      261.24     24.48 o 
   5   5   0      300.27      342.26     24.83 o 
   6   5   0      206.47      256.02     32.32 o 
   7   5   0       10.57       22.71     14.57 o 
   8   5   0     1117.33     1206.54     97.42 o 
   9   5   0      867.71      902.35     92.65 o 
  11   5   0      240.19       60.44     37.71 o 
 -11   6   0      469.47      577.69     86.32 o 
 -10   6   0      273.88      282.77     59.85 o 
  -9   6   0       84.40      169.25     85.30 o 
  -8   6   0     1193.29     1144.88     97.77 o 
  -7   6   0      130.49       89.92     23.55 o 
  -6   6   0        6.91       24.64     14.11 o 
  -5   6   0      695.82      730.92     48.67 o 
  -4   6   0     1095.73     1116.25     53.93 o 
  -3   6   0      326.51      413.08     45.45 o 
  -2   6   0     3243.66     3193.45     99.30 o 
  -1   6   0      393.74      437.60     23.56 o 
   0   6   0     1467.70     1464.60     41.62 o 
   1   6   0        1.38       14.24      8.36 o 
   2   6   0     6463.96     6527.52    101.99 o 
   3   6   0     2980.74     2950.35     64.22 o 
   4   6   0     2478.48     2401.42     93.49 o 
   5   6   0     1634.52     1696.29     50.29 o 
   6   6   0     1215.67     1261.50     61.62 o 
   7   6   0       31.35       28.12     24.36 o 
   8   6   0       34.13        0.93     21.36 o 
   9   6   0       95.49       76.75     35.82 o 
 -11   7   0       51.80       37.52     47.18 o 
 -10   7   0      232.76      221.37     54.72 o 
  -9   7   0      275.48      356.68     65.75 o 
  -8   7   0      479.02      542.42     71.75 o 
  -7   7   0      305.51      304.95     39.27 o 
  -6   7   0      539.09      436.99     44.83 o 
  -5   7   0      299.99      321.98     36.98 o 
  -4   7   0     1243.50     1170.17     89.53 o 
  -3   7   0     3166.30     3155.80     89.08 o 
  -2   7   0     6028.17     5913.65    125.09 o 
  -1   7   0      284.67      253.27     25.89 o 
   0   7   0      682.31      615.40     32.69 o 
   1   7   0        5.43       21.03     11.23 o 
   2   7   0      124.79      113.37     16.65 o 
   3   7   0     1110.73     1109.70     49.74 o 
   4   7   0      159.21      180.04     20.43 o 
   5   7   0       21.37       34.09     13.29 o 
   6   7   0     2011.26     1976.84    104.97 o 
   7   7   0      492.49      543.52     70.85 o 
   8   7   0      418.25      384.34     63.93 o 
   9   7   0      214.59      266.71     56.71 o 
  10   7   0      185.06       44.16     56.25 o 
  11   7   0      250.60       27.03     34.36 o 
 -10   8   0      345.81      415.75     74.62 o 
  -9   8   0       40.28       57.38     36.10 o 
  -8   8   0     1201.18     1067.13     75.17 o 
  -7   8   0      314.14      339.69     58.43 o 
  -6   8   0      946.39      968.84     74.22 o 
  -5   8   0       38.64       52.83     20.71 o 
  -4   8   0        3.54        3.79     15.84 o 
  -3   8   0       49.74       69.43     20.78 o 
  -2   8   0     2745.22     2585.87     83.54 o 
  -1   8   0      251.08      249.42     30.90 o 
   0   8   0      105.65       82.11     15.62 o 
   1   8   0      443.30      419.75     30.93 o 
   2   8   0       67.51       97.56     16.55 o 
   3   8   0       60.08       74.79     15.35 o 
   4   8   0       59.79       76.27     19.42 o 
   5   8   0     1039.48     1113.73     58.89 o 
   6   8   0      702.56      730.59     79.64 o 
   7   8   0      740.11      898.11     95.10 o 
   8   8   0      100.40      149.12     64.50 o 
   9   8   0      282.87      192.77    108.59 o 
  10   8   0       30.83        8.19     33.22 o 
 -10   9   0        1.96       -9.17     47.13 o 
  -9   9   0       19.50       30.87     41.70 o 
  -8   9   0        2.55        7.63     24.82 o 
  -7   9   0       18.04       29.89     22.18 o 
  -6   9   0      122.17       99.18     38.62 o 
  -5   9   0      279.95      315.31     41.49 o 
  -4   9   0       15.28       15.07     17.99 o 
  -3   9   0       29.01       34.34     18.34 o 
  -2   9   0     1731.56     1666.44    136.46 o 
  -1   9   0      578.78      580.23     47.33 o 
   0   9   0     1947.79     1914.98     71.34 o 
   1   9   0     1739.43     1604.59     54.24 o 
   2   9   0     2316.91     2368.39     67.01 o 
   3   9   0     2091.76     2120.47     77.17 o 
   4   9   0      197.30      216.22     34.85 o 
   5   9   0       18.29       68.26     26.14 o 
   6   9   0      112.46       69.54     35.58 o 
   7   9   0     1546.06     1421.54    118.75 o 
   8   9   0      422.55      344.11     65.11 o 
   9   9   0      275.58      173.80     54.56 o 
  10   9   0      232.60      393.20    123.80 o 
  -9  10   0       50.39       -3.75     38.15 o 
  -8  10   0       39.45       46.81     29.63 o 
  -7  10   0       93.13       87.61     30.50 o 
  -6  10   0      485.42      516.29     78.78 o 
  -5  10   0      572.93      583.62     57.13 o 
  -4  10   0      180.15      249.17     39.19 o 
  -3  10   0     4207.51     3976.09    241.00 o 
  -2  10   0      254.53      254.84     36.80 o 
  -1  10   0      483.17      547.42     50.88 o 
   0  10   0      593.62      622.31     50.98 o 
   1  10   0      101.68      130.24     25.95 o 
   2  10   0     1274.58     1275.71     65.18 o 
   3  10   0      210.69      224.78     33.68 o 
   4  10   0      254.58      254.72     36.24 o 
   5  10   0      857.02      784.85     85.68 o 
   6  10   0      661.73      682.58     93.99 o 
   7  10   0       98.94       39.70     56.80 o 
   8  10   0        3.05       64.58     38.47 o 
   9  10   0       37.62      -11.68     51.99 o 
  -9  11   0      823.28      927.34    153.57 o 
  -8  11   0      296.26      105.54     83.40 o 
  -7  11   0       79.74       89.07     32.32 o 
  -6  11   0       46.08       68.48     28.89 o 
  -5  11   0      141.66      220.94     38.42 o 
  -4  11   0     2137.95     1975.78     88.58 o 
  -3  11   0      219.54      284.24     41.30 o 
  -2  11   0      171.81      140.54     32.18 o 
  -1  11   0     1094.94     1102.58    105.23 o 
   0  11   0      895.82      931.82     63.66 o 
   1  11   0      125.29      146.20     69.96 o 
   2  11   0      191.87      224.85     42.75 o 
   3  11   0       13.82       18.28     24.44 o 
   4  11   0       20.81       24.28     22.17 o 
   5  11   0      143.98      253.65     53.94 o 
   6  11   0      632.10      534.35     79.56 o 
   7  11   0      309.25      302.64     63.51 o 
   8  11   0      127.71      148.68     45.90 o 
  -8  12   0      306.26      270.77    114.30 o 
  -7  12   0      473.31      510.64     61.66 o 
  -6  12   0      281.27      255.48     44.65 o 
  -5  12   0        5.06       41.05     27.95 o 
  -4  12   0        1.13       27.14     25.66 o 
  -3  12   0        7.05       21.59     22.71 o 
  -2  12   0       55.30       67.94     26.29 o 
  -1  12   0      487.75      515.50     54.96 o 
   0  12   0     1515.21     1654.09    102.44 o 
   1  12   0     2226.88     1992.84    107.58 o 
   2  12   0      578.51      468.52     62.72 o 
   3  12   0       54.69       73.95     32.30 o 
   4  12   0      116.07       86.70     35.19 o 
   5  12   0      100.12      125.54     44.64 o 
   6  12   0      588.93      637.43     92.07 o 
   7  12   0      385.93      475.46     82.32 o 
   8  12   0      784.27      908.90    116.11 o 
  -7  13   0       15.87       30.41     36.83 o 
  -6  13   0      288.42      324.81     51.92 o 
  -5  13   0      104.40       57.92     32.10 o 
  -4  13   0      384.06      363.03     51.16 o 
  -3  13   0      205.41      271.12     45.05 o 
  -2  13   0       91.37       80.87     49.12 o 
  -1  13   0       18.74       49.48     32.86 o 
   0  13   0      101.90      124.04     93.71 o 
   1  13   0      866.85      806.18     87.40 o 
   2  13   0      490.25      456.40    134.72 o 
   3  13   0      175.39      180.18     47.49 o 
   4  13   0      161.21      125.71     64.77 o 
   5  13   0        6.12       39.48     51.77 o 
   6  13   0       41.65       69.41     55.43 o 
   7  13   0       59.92       96.86     48.60 o 
  -6  14   0       27.73       95.30     76.29 o 
  -5  14   0      661.61      656.44    157.06 o 
  -4  14   0      553.58      624.68     69.47 o 
  -3  14   0      145.82      231.92     54.34 o 
  -2  14   0       15.59       -1.25     33.14 o 
  -1  14   0       10.49        7.11     33.17 o 
   0  14   0        7.99       44.96     36.22 o 
   1  14   0       45.46       76.31     39.52 o 
   2  14   0      144.05      182.74     51.50 o 
   3  14   0      533.95      585.17    151.00 o 
   4  14   0      417.77      314.78     92.29 o 
   5  14   0       37.74       81.21     69.08 o 
  -4  15   0      385.73      375.45    105.94 o 
  -3  15   0      147.32      262.90     89.23 o 
  -2  15   0      143.00      254.70     95.02 o 
  -1  15   0      115.91       63.20     41.47 o 
   0  15   0      171.86       59.93    104.58 o 
   1  15   0       11.20      -29.38     32.63 o 
   2  15   0       31.79       20.18     45.82 o 
   3  15   0       33.08      124.06     93.96 o 
  -2 -15   1       32.44       68.48     58.16 o 
  -1 -15   1      489.40      438.63    102.07 o 
  -5 -14   1       32.83       55.81     66.57 o 
  -4 -14   1       82.29       83.72     59.80 o 
  -3 -14   1      121.02      179.30     52.61 o 
  -2 -14   1        6.18       19.73     35.74 o 
  -1 -14   1      255.64      297.40     61.14 o 
   0 -14   1      118.88       97.52     86.37 o 
   1 -14   1      315.45      175.95    245.04 o 
   2 -14   1       16.72      -10.91     45.68 o 
   3 -14   1       14.52      -20.37     41.23 o 
   4 -14   1       16.18      -61.11     61.11 o 
   5 -14   1        5.58      -18.95     71.65 o 
  -6 -13   1       67.48       -0.27     47.84 o 
  -5 -13   1      236.09      283.43     92.24 o 
  -4 -13   1      521.39      456.00    102.78 o 
  -3 -13   1       23.93       97.01     38.47 o 
  -2 -13   1       51.48       51.28     34.63 o 
  -1 -13   1       32.33       -1.08     30.52 o 
   0 -13   1        6.26        6.28     43.28 o 
   1 -13   1      763.07      685.80    123.37 o 
   2 -13   1      207.75      149.29     54.22 o 
   3 -13   1       50.46       55.48     30.70 o 
   4 -13   1      888.86      974.49    113.98 o 
   5 -13   1      583.05      652.95     89.68 o 
   6 -13   1      135.13      297.93     68.93 o 
  -7 -12   1       50.01       90.96     43.70 o 
  -6 -12   1      235.68      217.30     57.41 o 
  -5 -12   1      224.46      187.14     54.97 o 
  -4 -12   1      218.00      290.80     85.47 o 
  -3 -12   1      457.78      404.20     58.96 o 
  -2 -12   1     1291.90     1300.75     96.88 o 
  -1 -12   1       33.66       62.30     33.38 o 
   0 -12   1        0.58       -8.14     33.23 o 
   1 -12   1      144.18      131.71     33.62 o 
   2 -12   1        4.94        3.97     23.16 o 
   3 -12   1      664.43      727.36     67.62 o 
   4 -12   1      163.70      267.27     71.04 o 
   5 -12   1        6.44        6.61     25.56 o 
   6 -12   1       73.40      138.35     36.78 o 
   7 -12   1        1.47       11.97     26.38 o 
   8 -12   1        7.61        8.18     35.20 o 
  -8 -11   1      317.02      354.46     74.31 o 
  -7 -11   1      191.13      277.64     63.11 o 
  -6 -11   1        0.21       23.93     30.52 o 
  -5 -11   1        0.30       33.55     31.05 o 
  -4 -11   1     1406.44     1263.02     76.99 o 
  -3 -11   1        4.79       49.15     37.41 o 
  -2 -11   1     2388.21     1875.25    144.58 o 
  -1 -11   1       23.63       33.67     25.62 o 
   0 -11   1        8.96       29.66     22.70 o 
   1 -11   1      119.32      138.12     31.05 o 
   2 -11   1      681.22      701.64     63.90 o 
   3 -11   1      750.98      818.32     66.88 o 
   4 -11   1      168.01      191.81     37.47 o 
   5 -11   1      504.96      430.58     53.21 o 
   6 -11   1      454.85      453.83     55.26 o 
   7 -11   1      288.21      275.31     56.17 o 
   8 -11   1       27.28       37.18     30.96 o 
   9 -11   1       11.82       23.59     65.10 o 
  -9 -10   1       20.63        6.19     39.58 o 
  -8 -10   1      445.80      434.11    113.59 o 
  -7 -10   1      351.56      420.61     71.17 o 
  -6 -10   1      257.99      349.58     66.84 o 
  -5 -10   1        4.93       35.50     28.65 o 
  -4 -10   1      225.55      204.13     33.26 o 
  -3 -10   1        3.77        1.31     17.01 o 
  -2 -10   1       17.93       16.20     14.66 o 
  -1 -10   1      639.18      643.73     84.74 o 
   0 -10   1     1174.82     1131.00     74.34 o 
   1 -10   1       65.10       90.79     27.31 o 
   2 -10   1      485.78      509.84     51.71 o 
   3 -10   1       22.69       37.44     21.23 o 
   4 -10   1       54.03      103.57     28.57 o 
   5 -10   1       42.52       71.37     36.65 o 
   6 -10   1      654.89      561.08     58.77 o 
   7 -10   1      766.56      804.40     69.84 o 
   8 -10   1      406.31      563.20     73.16 o 
   9 -10   1       57.92       12.16     59.12 o 
  -9  -9   1        0.35       33.45     37.10 o 
  -8  -9   1      102.32      110.67     45.08 o 
  -7  -9   1        6.33       -8.52     25.13 o 
  -6  -9   1      176.49      155.83     41.02 o 
  -5  -9   1      566.91      603.83     73.50 o 
  -4  -9   1       11.51       -3.97     15.66 o 
  -3  -9   1      304.50      305.64     30.27 o 
  -2  -9   1      164.41      164.76     22.19 o 
  -1  -9   1      327.33      342.71     45.02 o 
   0  -9   1      790.64      824.63     83.16 o 
   1  -9   1     1522.34     1564.54     72.11 o 
   2  -9   1      264.17      304.24     38.76 o 
   3  -9   1     1275.79     1306.21     68.93 o 
   4  -9   1       43.48       60.69     22.38 o 
   5  -9   1       13.81        6.31     26.16 o 
   6  -9   1       32.07       31.17     27.09 o 
   7  -9   1      360.57      336.42     45.54 o 
   8  -9   1      870.59      943.01     89.18 o 
   9  -9   1      274.04      219.82    209.57 o 
  10  -9   1       98.60      169.84     71.38 o 
 -10  -8   1       77.58      -28.46     33.42 o 
  -9  -8   1      177.63      222.54     52.79 o 
  -8  -8   1      117.26      153.77     44.16 o 
  -7  -8   1       84.11       38.72     31.13 o 
  -6  -8   1        3.25        5.51     30.94 o 
  -5  -8   1     3584.55     3511.96    210.52 o 
  -4  -8   1      323.20      363.18     31.26 o 
  -3  -8   1     1214.53     1216.07     49.31 o 
  -2  -8   1      385.67      454.83     43.82 o 
  -1  -8   1      117.07      126.87     20.08 o 
   0  -8   1      444.67      464.60     32.86 o 
   1  -8   1      147.85      138.25     24.04 o 
   2  -8   1     4144.08     3945.88    141.11 o 
   3  -8   1      434.88      457.67     44.36 o 
   4  -8   1      356.71      412.97     43.37 o 
   5  -8   1       63.04       54.48     22.02 o 
   6  -8   1      122.96      133.47     28.67 o 
   7  -8   1      740.43      809.13     74.78 o 
   8  -8   1       51.14       24.92     32.93 o 
   9  -8   1        3.21       19.46     32.36 o 
  10  -8   1        4.07       -2.47     35.05 o 
 -10  -7   1      112.43       13.37     31.16 o 
  -9  -7   1      511.01      523.73     81.18 o 
  -8  -7   1      125.12       99.00     36.74 o 
  -7  -7   1     1641.64     1754.73    110.96 o 
  -6  -7   1        5.00        2.80     20.96 o 
  -5  -7   1       28.40       19.05     15.14 o 
  -4  -7   1       98.08      118.01     18.03 o 
  -3  -7   1      569.99      581.50     39.12 o 
  -2  -7   1     1251.10     1248.36     44.11 o 
  -1  -7   1     1900.43     1853.84     59.48 o 
   0  -7   1     2156.96     2192.34     60.42 o 
   1  -7   1      134.30      167.97     25.05 o 
   2  -7   1      538.07      531.52     42.76 o 
   3  -7   1      159.34      181.01     27.75 o 
   4  -7   1       65.68       68.58     21.71 o 
   5  -7   1      943.39      847.10     55.90 o 
   6  -7   1      561.15      578.84     50.22 o 
   7  -7   1      714.48      672.00     56.34 o 
   8  -7   1      462.99      442.84     48.96 o 
   9  -7   1       23.93       24.10     35.09 o 
  10  -7   1      108.16      232.06     56.47 o 
  11  -7   1      215.20      205.12     80.71 o 
 -11  -6   1        1.47       23.98     29.32 o 
 -10  -6   1       31.34       29.59     30.64 o 
  -9  -6   1      887.04     1036.02    140.46 o 
  -8  -6   1       37.53      -22.44     25.83 o 
  -7  -6   1       55.02       64.79     26.82 o 
  -6  -6   1      423.17      505.81     46.10 o 
  -5  -6   1        5.31       12.98     12.12 o 
  -4  -6   1      202.57      247.87     25.11 o 
  -3  -6   1       32.36       51.54     12.02 o 
  -2  -6   1      474.78      431.67     28.32 o 
  -1  -6   1      385.96      407.86     32.77 o 
   0  -6   1      276.47      264.59     22.01 o 
   1  -6   1     1380.24     1273.34     38.75 o 
   2  -6   1     7962.73     8174.50    111.87 o 
   3  -6   1      412.50      431.90     37.15 o 
   4  -6   1       89.84      102.80     20.80 o 
   5  -6   1      601.34      532.91     68.66 o 
   6  -6   1     1112.07     1070.50     59.25 o 
   7  -6   1     2137.61     2102.44     80.37 o 
   8  -6   1      878.50      936.92     92.13 o 
   9  -6   1       44.50       59.33     34.39 o 
  10  -6   1       41.85       36.20     52.89 o 
  11  -6   1       87.49       79.99     45.76 o 
 -11  -5   1        2.98       -9.06     24.62 o 
 -10  -5   1       32.44       19.26     32.25 o 
  -9  -5   1      441.44      398.61     62.27 o 
  -8  -5   1      425.57      495.03     50.64 o 
  -7  -5   1      509.66      499.03     46.70 o 
  -6  -5   1     1250.37     1238.64     79.32 o 
  -5  -5   1      893.43      783.95     46.17 o 
  -4  -5   1       22.09       46.53     10.92 o 
  -3  -5   1      120.51      153.81     16.73 o 
  -2  -5   1      181.72      219.48     19.41 o 
  -1  -5   1     2095.01     2340.05     52.37 o 
   0  -5   1     1097.19     1045.71     33.37 o 
   1  -5   1     6016.11     6078.80    118.06 o 
   2  -5   1     1024.30      957.49     27.96 o 
   3  -5   1      311.78      362.80     31.96 o 
   4  -5   1        2.98      -13.20     13.20 o 
   5  -5   1       51.79       43.62     15.20 o 
   6  -5   1       39.67       77.11     21.25 o 
   7  -5   1      559.90      501.35     44.50 o 
   8  -5   1      134.75      174.69     29.19 o 
   9  -5   1      450.75      420.91     64.77 o 
  10  -5   1      393.97      505.17    130.96 o 
  11  -5   1      291.43      340.45     89.73 o 
  12  -5   1       85.63      172.52     78.48 o 
 -12  -4   1      260.28      134.78     82.35 o 
 -11  -4   1        6.24       -3.60     29.53 o 
 -10  -4   1      165.59      136.13     39.19 o 
  -9  -4   1      186.11      217.73     53.84 o 
  -8  -4   1       30.26       23.85     16.28 o 
  -7  -4   1       31.13       18.15     14.94 o 
  -6  -4   1      856.82      781.78     50.64 o 
  -5  -4   1     1089.94     1037.44     35.42 o 
  -4  -4   1     3528.79     3606.49     67.14 o 
  -3  -4   1      123.45      186.93     18.48 o 
  -2  -4   1     1324.38     1222.71     34.49 o 
  -1  -4   1      837.50      868.50     28.40 o 
   0  -4   1     6147.16     6730.17     90.87 o 
   1  -4   1     1805.46     1822.68     78.87 o 
   2  -4   1        3.69       15.62      5.54 o 
   3  -4   1     1133.87      962.95     38.46 o 
   4  -4   1     3621.20     3531.02     64.67 o 
   5  -4   1     2178.43     1946.58     50.77 o 
   6  -4   1      971.94      922.05     48.48 o 
   7  -4   1     1187.17     1169.95     56.28 o 
   8  -4   1        7.87       18.39     21.09 o 
   9  -4   1      422.95      522.61     69.60 o 
  10  -4   1       77.63      154.85     45.42 o 
  11  -4   1      136.92      146.01     47.80 o 
  12  -4   1      534.09      627.04     89.78 o 
 -12  -3   1      162.30      285.29     86.67 o 
 -11  -3   1       48.18       16.66     27.07 o 
 -10  -3   1      184.04      255.60     39.95 o 
  -9  -3   1      251.29      259.81     39.51 o 
  -8  -3   1     1930.42     1812.93     78.56 o 
  -7  -3   1      698.92      754.62     85.91 o 
  -6  -3   1      397.50      425.53     39.81 o 
  -5  -3   1      302.45      339.86     19.83 o 
  -4  -3   1     1068.07     1030.97     41.79 o 
  -3  -3   1      321.60      291.10     33.83 o 
  -2  -3   1     3220.48     3076.52     53.17 o 
  -1  -3   1      883.92      887.28     25.91 o 
   0  -3   1     3886.65     3927.38     60.43 o 
   1  -3   1     8861.40     9516.49    183.75 o 
   2  -3   1     6544.64     6691.51     84.28 o 
   3  -3   1        1.78        1.01      8.51 o 
   4  -3   1        3.83        8.43      6.79 o 
   5  -3   1        7.22       14.64      8.57 o 
   6  -3   1       88.02       83.10     14.36 o 
   7  -3   1      576.75      618.66     42.57 o 
   8  -3   1       11.99       11.89     19.62 o 
   9  -3   1       31.43       35.33     27.08 o 
  10  -3   1      760.42      823.49     88.88 o 
  11  -3   1       99.57       99.07     42.63 o 
  12  -3   1      432.87      381.53     71.68 o 
 -12  -2   1      235.63      279.93     88.63 o 
 -11  -2   1       25.29       15.25     25.56 o 
 -10  -2   1       93.74       76.21     26.94 o 
  -9  -2   1      277.46      274.60     39.66 o 
  -8  -2   1     1975.02     2132.29     84.20 o 
  -7  -2   1     1712.81     1823.45     72.98 o 
  -6  -2   1      671.02      665.57     54.16 o 
  -5  -2   1     2640.84     2540.16     73.79 o 
  -4  -2   1     3255.24     3585.76     57.49 o 
  -3  -2   1      150.89      211.15     13.35 o 
  -2  -2   1      174.81      217.73     13.19 o 
  -1  -2   1    11024.88    12112.40    124.87 o 
   0  -2   1     6835.84     7161.13     80.98 o 
   1  -2   1     4015.08     3990.31     53.53 o 
   2  -2   1     2826.12     2974.81     47.37 o 
   3  -2   1     6197.46     6446.84     86.36 o 
   4  -2   1      209.57      275.39     19.75 o 
   5  -2   1      698.16      664.01     30.17 o 
   6  -2   1      875.41      910.68     36.40 o 
   7  -2   1       54.48       51.59     13.26 o 
   8  -2   1      772.08      745.22     55.89 o 
   9  -2   1      253.63      291.25     49.76 o 
  10  -2   1       22.79        0.18     26.19 o 
  11  -2   1      130.80      159.54     48.77 o 
  12  -2   1      124.88      161.01     53.18 o 
 -12  -1   1      331.28      367.76     68.45 o 
 -11  -1   1      102.40       92.26     30.75 o 
 -10  -1   1       19.52       31.80     23.29 o 
  -9  -1   1        1.32       25.54     17.36 o 
  -8  -1   1      420.97      410.33     43.82 o 
  -7  -1   1     2110.31     2311.74     81.26 o 
  -6  -1   1       31.66       17.59     13.36 o 
  -5  -1   1     4610.17     4824.82    120.51 o 
  -4  -1   1      201.52      209.38     22.40 o 
  -3  -1   1     4360.84     4560.26     83.42 o 
  -2  -1   1      441.53      444.42     16.20 o 
  -1  -1   1      168.87      178.95      8.95 o 
   0  -1   1     4498.21     5147.88     66.44 o 
   1  -1   1     2534.18     2701.78     37.35 o 
   2  -1   1     2800.53     3049.10     59.55 o 
   3  -1   1       54.79       54.98     13.28 o 
   4  -1   1     7467.31     7362.41    127.61 o 
   5  -1   1      298.79      310.46     31.85 o 
   6  -1   1      127.39      156.83     18.23 o 
   7  -1   1        3.77       11.25     10.38 o 
   8  -1   1       19.80       18.55     16.63 o 
   9  -1   1      833.41      849.24    120.29 o 
  10  -1   1      416.36      433.13     68.78 o 
  11  -1   1      370.11      401.42     65.74 o 
  12  -1   1       37.88       60.62     44.01 o 
 -12   0   1       12.21       21.05     36.59 o 
 -11   0   1      561.85      648.23     68.05 o 
 -10   0   1      241.22      230.91     56.60 o 
  -9   0   1      639.11      642.52     57.61 o 
  -8   0   1        7.82       16.96     14.01 o 
  -7   0   1      320.33      307.06     34.78 o 
  -6   0   1     1649.72     1688.33     63.55 o 
  -5   0   1     1741.86     1699.60     57.64 o 
  -4   0   1     1042.95     1031.93     39.76 o 
  -3   0   1     8452.21     8407.04    123.27 o 
  -2   0   1     3293.90     3375.19     59.54 o 
  -1   0   1     1781.59     1906.70     34.43 o 
   0   0   1      248.05      162.54     37.90 o 
   1   0   1       74.49       87.07      6.41 o 
   2   0   1     6323.40     6731.23     76.93 o 
   3   0   1      291.81      306.68     18.07 o 
   4   0   1      139.83      141.20     13.44 o 
   5   0   1     2758.84     2931.66     58.12 o 
   6   0   1      140.86      128.56     15.96 o 
   7   0   1       48.64       53.38     17.69 o 
   8   0   1       78.90       90.41     22.38 o 
   9   0   1      569.15      596.96     55.10 o 
  10   0   1      170.68      207.13     36.63 o 
  11   0   1      901.02     1018.72     97.82 o 
  12   0   1       44.61       86.30     39.64 o 
 -12   1   1      384.48      468.00     75.02 o 
 -11   1   1      365.24      360.93     64.53 o 
 -10   1   1      209.20      317.44     43.94 o 
  -9   1   1      499.12      536.04     65.15 o 
  -8   1   1      722.90      745.28     77.39 o 
  -7   1   1     2574.85     2423.41    122.92 o 
  -6   1   1      367.98      432.91     28.20 o 
  -5   1   1      491.42      504.33     22.09 o 
  -4   1   1       62.10       49.55     10.35 o 
  -3   1   1     5597.17     5240.93     88.69 o 
  -2   1   1     5473.40     5626.81     67.18 o 
  -1   1   1     4636.13     4848.34     54.30 o 
   0   1   1     1781.11     1799.49     24.30 o 
   1   1   1        6.03       -2.96      2.96 o 
   2   1   1     6027.42     6552.47     90.19 o 
   3   1   1     1363.44     1430.98     31.37 o 
   4   1   1     1316.18     1272.63     32.92 o 
   5   1   1     1884.21     1776.93     43.16 o 
   6   1   1      426.39      361.94     26.93 o 
   7   1   1      302.91      355.83     37.64 o 
   8   1   1      434.55      452.64     45.60 o 
   9   1   1      725.87      682.08    104.34 o 
  10   1   1        4.76       10.67     21.95 o 
  11   1   1        1.27       15.30     24.59 o 
  12   1   1       14.52       44.23     49.04 o 
 -12   2   1       22.33       68.30     40.38 o 
 -11   2   1      146.98       77.27     38.91 o 
 -10   2   1       56.41      101.46     37.61 o 
  -9   2   1      418.33      466.05     99.04 o 
  -8   2   1     1742.15     1533.02     70.08 o 
  -7   2   1       59.19       56.52     29.76 o 
  -6   2   1     4292.40     4268.75     78.24 o 
  -5   2   1      504.37      517.30     41.08 o 
  -4   2   1        4.10       10.90      8.80 o 
  -3   2   1      193.82      186.72     13.99 o 
  -2   2   1     1814.21     1838.73     33.31 o 
  -1   2   1        9.98        4.44      3.96 o 
   0   2   1     1739.81     1813.33     29.66 o 
   1   2   1    15095.00    16888.58    188.08 o 
   2   2   1      152.17      158.60     10.58 o 
   3   2   1      508.41      600.78     20.77 o 
   4   2   1        0.02        2.72      6.16 o 
   5   2   1     1240.53     1227.54     35.68 o 
   6   2   1     1685.45     1611.12     44.41 o 
   7   2   1     4000.18     3876.75    105.12 o 
   8   2   1     1327.45     1346.36     73.84 o 
   9   2   1      270.84      445.46     49.12 o 
  10   2   1      363.51      327.40     45.81 o 
  11   2   1      165.90      113.46     41.20 o 
  12   2   1        3.06       70.79     36.66 o 
 -12   3   1      577.45      676.06     92.49 o 
 -11   3   1      195.73      194.18     51.65 o 
 -10   3   1      502.36      498.28    112.01 o 
  -9   3   1      133.02      176.20     42.07 o 
  -8   3   1      142.60      132.27     33.39 o 
  -7   3   1      600.27      556.75     45.66 o 
  -6   3   1      162.52      174.35     26.83 o 
  -5   3   1      222.46      212.27     18.83 o 
  -4   3   1       64.81      106.80     16.09 o 
  -3   3   1      902.20      818.57     24.93 o 
  -2   3   1      384.58      352.74     14.53 o 
  -1   3   1      570.28      643.30     18.27 o 
   0   3   1      265.37      296.70     14.15 o 
   1   3   1      336.52      292.21     13.94 o 
   2   3   1     9227.09     9847.59    109.92 o 
   3   3   1     1667.01     1495.08     45.10 o 
   4   3   1     4505.06     4336.08     70.54 o 
   5   3   1      187.57      189.02     17.54 o 
   6   3   1      285.80      321.40     37.97 o 
   7   3   1      108.08      109.48     23.67 o 
   8   3   1      258.90      252.45     34.41 o 
   9   3   1     1129.89     1233.47    129.17 o 
  10   3   1      164.72       85.23     38.58 o 
  11   3   1        2.50        3.17     31.97 o 
  12   3   1        0.96        4.50     33.84 o 
 -12   4   1      662.04      811.64    102.85 o 
 -11   4   1      644.33      610.32     83.13 o 
 -10   4   1      851.80      884.67     93.89 o 
  -9   4   1        1.69       -1.59     23.40 o 
  -8   4   1       23.51       68.22     27.54 o 
  -7   4   1       18.87       38.47     22.12 o 
  -6   4   1      471.32      459.34     28.87 o 
  -5   4   1     2270.74     2133.16     52.35 o 
  -4   4   1     2182.17     2084.62     75.56 o 
  -3   4   1     1334.06     1226.23     30.09 o 
  -2   4   1       75.47       65.82     12.54 o 
  -1   4   1     6497.18     6727.19     99.99 o 
   0   4   1     7171.43     7659.37     94.37 o 
   1   4   1      600.91      560.01     20.48 o 
   2   4   1      815.59      837.98     32.85 o 
   3   4   1     1417.76     1431.52     35.83 o 
   4   4   1     1787.87     1795.67     44.30 o 
   5   4   1      895.45     1029.13     35.10 o 
   6   4   1       68.14       67.58     13.22 o 
   7   4   1      276.31      262.17     32.37 o 
   8   4   1      351.01      325.79     39.90 o 
   9   4   1      417.40      396.65     63.35 o 
  10   4   1     1095.62     1034.10    104.06 o 
  11   4   1       16.19       19.40     61.93 o 
  12   4   1        5.18       73.50     40.66 o 
 -11   5   1      229.34      295.40     63.22 o 
 -10   5   1      337.78      442.51     70.06 o 
  -9   5   1      244.35      216.54     69.06 o 
  -8   5   1      325.24      312.96     52.65 o 
  -7   5   1      634.14      687.02     46.01 o 
  -6   5   1     1328.44     1307.23     56.55 o 
  -5   5   1       31.64       49.08     14.14 o 
  -4   5   1     1021.59     1011.41     45.17 o 
  -3   5   1       55.98       94.99     19.25 o 
  -2   5   1     4724.56     4514.22     92.59 o 
  -1   5   1     4013.98     4024.18     69.92 o 
   0   5   1       78.85       86.45     11.83 o 
   1   5   1      525.50      539.84     25.40 o 
   2   5   1       68.79       60.19     10.06 o 
   3   5   1      233.75      252.50     18.66 o 
   4   5   1     6546.69     6757.80    101.16 o 
   5   5   1       62.66       71.14     13.28 o 
   6   5   1     1657.88     1689.18     49.95 o 
   7   5   1     2911.10     3050.45    175.25 o 
   8   5   1      658.20      648.04     80.88 o 
   9   5   1       16.44       19.62     24.22 o 
  10   5   1       21.02        2.66     27.88 o 
  11   5   1      212.35       21.88     80.69 o 
  12   5   1      646.72      155.48     80.88 o 
 -11   6   1      363.38      431.27     88.50 o 
 -10   6   1       96.78      268.98     56.91 o 
  -9   6   1      202.50      274.21     54.69 o 
  -8   6   1      133.77      197.58     47.17 o 
  -7   6   1      658.56      636.16     49.20 o 
  -6   6   1      532.42      484.44     42.84 o 
  -5   6   1        2.16       38.59     16.11 o 
  -4   6   1       40.71       60.42     16.33 o 
  -3   6   1     2575.11     2594.87     89.93 o 
  -2   6   1     3929.09     3988.84     92.13 o 
  -1   6   1     2318.29     2293.62     49.80 o 
   0   6   1     1293.69     1217.48     36.87 o 
   1   6   1     3123.12     3126.59     62.29 o 
   2   6   1     1253.22     1283.46     38.27 o 
   3   6   1     5303.51     5514.08     89.85 o 
   4   6   1       97.13      129.11     16.33 o 
   5   6   1      574.35      697.32     33.10 o 
   6   6   1     1205.11     1208.94     82.13 o 
   7   6   1     1188.18     1104.97    115.06 o 
   8   6   1      755.30      691.83     93.25 o 
   9   6   1      816.32      920.43     97.99 o 
  11   6   1       14.48       40.76     31.53 o 
 -11   7   1      340.35      488.50     83.09 o 
 -10   7   1       96.14      181.00     51.36 o 
  -9   7   1       82.69      109.49     39.22 o 
  -8   7   1     1320.87     1264.73    156.13 o 
  -7   7   1     1060.54      949.51     62.39 o 
  -6   7   1     3221.15     3145.53     98.14 o 
  -5   7   1     2811.35     2607.55     85.28 o 
  -4   7   1      188.21      159.90     25.36 o 
  -3   7   1        2.40       13.78     12.93 o 
  -2   7   1       91.49      100.39     20.16 o 
  -1   7   1      299.80      333.00     29.96 o 
   0   7   1     1047.81     1002.00     36.63 o 
   1   7   1     2172.82     2036.52     57.03 o 
   2   7   1       55.93       43.88     11.97 o 
   3   7   1     3179.50     3045.25     66.86 o 
   4   7   1     1589.67     1479.45     46.11 o 
   5   7   1       57.74       93.30     22.62 o 
   6   7   1     2021.57     1884.45    200.39 o 
   7   7   1      102.12      119.10     35.60 o 
   8   7   1       61.48       51.54     29.41 o 
   9   7   1      441.66      319.61     58.48 o 
  10   7   1       10.52       13.37     28.84 o 
  11   7   1      188.02       21.05     31.10 o 
 -10   8   1       66.60       81.99     56.93 o 
  -9   8   1       92.56       68.94     41.33 o 
  -8   8   1       20.88       40.59     35.90 o 
  -7   8   1      270.87      355.44     68.56 o 
  -6   8   1      609.64      737.55    145.60 o 
  -5   8   1      620.08      644.27     52.60 o 
  -4   8   1      239.75      247.67     31.99 o 
  -3   8   1      577.70      577.60     46.25 o 
  -2   8   1     1449.20     1337.73     57.96 o 
  -1   8   1     1385.52     1457.92     59.27 o 
   0   8   1        3.39        6.45     11.14 o 
   1   8   1        2.11       18.18     10.33 o 
   2   8   1        3.18       11.01      9.61 o 
   3   8   1     1563.85     1539.18     48.96 o 
   4   8   1        7.43       16.79     13.89 o 
   5   8   1     1046.46     1157.01    111.71 o 
   6   8   1       46.39       60.03     27.44 o 
   7   8   1        2.02       19.16     24.26 o 
   8   8   1       13.24       17.78     28.37 o 
   9   8   1      245.93      207.34     87.35 o 
  10   8   1       24.01        1.15     42.38 o 
 -10   9   1       67.44       15.95     44.70 o 
  -9   9   1      210.72      151.43    205.01 o 
  -8   9   1      784.17      635.72    132.05 o 
  -7   9   1      203.57      271.83     41.17 o 
  -6   9   1      272.83      306.21     41.22 o 
  -5   9   1        0.69       27.16     18.17 o 
  -4   9   1      116.21      132.94     26.53 o 
  -3   9   1     1089.57     1050.03     62.27 o 
  -2   9   1      324.13      338.89     37.84 o 
  -1   9   1      227.26      245.39     33.78 o 
   0   9   1      693.59      725.57     61.09 o 
   1   9   1        3.97       11.28     11.45 o 
   2   9   1       24.76       36.45     15.54 o 
   3   9   1     1257.06     1267.76     61.78 o 
   4   9   1      813.18      789.66     55.90 o 
   5   9   1        5.73       26.22     18.15 o 
   6   9   1      225.19      379.78     61.67 o 
   7   9   1        4.24        6.74     27.19 o 
   8   9   1      121.64      119.26     76.54 o 
   9   9   1       64.17       62.49     38.05 o 
  10   9   1       77.89       81.82     39.47 o 
  -9  10   1      117.64       64.28     55.98 o 
  -8  10   1      115.70      125.65     48.08 o 
  -7  10   1      556.95      480.90     54.99 o 
  -6  10   1      437.39      410.54     49.75 o 
  -5  10   1      361.13      313.32     41.98 o 
  -4  10   1       15.61       43.79     26.22 o 
  -3  10   1      139.36      153.77     29.54 o 
  -2  10   1      192.93      179.76     30.86 o 
  -1  10   1     1777.73     1833.25     74.93 o 
   0  10   1     1736.30     1784.62     72.14 o 
   1  10   1      312.82      279.84     34.01 o 
   2  10   1     1084.00     1126.70     61.53 o 
   3  10   1        1.24        2.88     15.90 o 
   4  10   1      334.97      288.40     38.44 o 
   5  10   1       39.00       61.66     22.94 o 
   6  10   1      138.71      196.84     47.06 o 
   7  10   1      205.95      182.82     49.20 o 
   8  10   1      407.24      396.06    111.79 o 
   9  10   1        9.45       10.63     29.58 o 
  -9  11   1       50.53      230.07     86.61 o 
  -8  11   1       18.99       60.49     51.20 o 
  -7  11   1      291.14      287.31     46.48 o 
  -6  11   1      533.49      527.18     57.45 o 
  -5  11   1      470.98      418.15     50.67 o 
  -4  11   1     1816.38     1808.61     85.99 o 
  -3  11   1      238.29      298.55     79.31 o 
  -2  11   1      907.25      906.43     65.67 o 
  -1  11   1      150.09      123.28     28.42 o 
   0  11   1       13.23       29.02     23.46 o 
   1  11   1      327.15      330.28     51.46 o 
   2  11   1      735.62      885.46     78.08 o 
   3  11   1      629.00      625.31     55.48 o 
   4  11   1      536.40      618.78     56.70 o 
   5  11   1      847.25      854.58     91.64 o 
   6  11   1       40.61        3.72     29.02 o 
   7  11   1       51.02       59.22     63.59 o 
   8  11   1      105.21       65.31     41.69 o 
   9  11   1       62.86       43.66     87.70 o 
  -8  12   1      372.86      450.66     67.81 o 
  -7  12   1        0.21       25.49     27.66 o 
  -6  12   1       53.45       70.29     33.58 o 
  -5  12   1      133.89      224.51     42.27 o 
  -4  12   1      423.86      483.07     54.31 o 
  -3  12   1      516.06      490.27     55.01 o 
  -2  12   1      275.44      323.98     45.13 o 
  -1  12   1      862.92      756.97     82.27 o 
   0  12   1        2.09      -22.36     23.64 o 
   1  12   1       63.89      115.48     38.12 o 
   2  12   1       37.02       19.67     27.36 o 
   3  12   1      103.06      196.07     43.93 o 
   4  12   1      416.38      478.17     64.69 o 
   5  12   1      336.03      487.12     74.29 o 
   6  12   1        1.75       51.87     38.00 o 
   7  12   1      180.66      181.04     85.19 o 
   8  12   1       47.20       12.01     44.67 o 
  -7  13   1      164.77      244.23     49.10 o 
  -6  13   1        0.27       23.90     28.18 o 
  -5  13   1        4.42        2.27     26.55 o 
  -4  13   1      408.93      486.12     58.23 o 
  -3  13   1      846.93      948.83     76.60 o 
  -2  13   1        4.65        2.61     30.03 o 
  -1  13   1      529.89      519.04    104.12 o 
   0  13   1      389.74      411.63    121.65 o 
   1  13   1      360.45      546.32     73.04 o 
   2  13   1      387.89      332.44     58.47 o 
   3  13   1      145.97      270.46     52.22 o 
   4  13   1      595.64      634.07     77.78 o 
   5  13   1      271.11      397.35     98.90 o 
   6  13   1      538.35      557.10     84.69 o 
   7  13   1       37.91       59.16     43.61 o 
  -6  14   1       24.71       10.57     44.07 o 
  -5  14   1        4.58       -6.49     30.36 o 
  -4  14   1        1.22       75.35     36.78 o 
  -3  14   1      137.34       90.65     38.86 o 
  -2  14   1      121.90       15.88     86.31 o 
  -1  14   1       17.91       53.16     33.28 o 
   0  14   1      291.88      248.97     89.70 o 
   1  14   1     1569.34     1545.55    229.61 o 
   2  14   1      388.95      372.55     63.86 o 
   3  14   1        4.56        1.14     34.07 o 
   4  14   1       43.06       41.16     34.89 o 
   5  14   1       57.24      102.89     69.52 o 
   6  14   1       45.39       84.65     66.57 o 
  -4  15   1      584.19      840.24    149.25 o 
  -3  15   1       96.62       61.98     69.68 o 
  -2  15   1        0.36       -1.16     34.24 o 
  -1  15   1      101.29       77.45     99.99 o 
   0  15   1       29.47       76.57     59.66 o 
   1  15   1      469.79      619.29    134.67 o 
   2  15   1      161.92      270.37     57.98 o 
   3  15   1       86.49      106.92     45.70 o 
   4  15   1      133.15      219.86     92.46 o 
  -2 -14   2      512.92      682.74    114.90 o 
  -1 -14   2      300.95      374.68     86.01 o 
   0 -14   2       12.11       27.85     49.70 o 
   1 -14   2       69.87      -40.41     40.41 o 
   3 -14   2      475.98      536.55    122.33 o 
   4 -14   2      284.30      382.22    110.64 o 
  -6 -13   2       63.94      -33.53     55.05 o 
  -4 -13   2      434.92      383.20     97.75 o 
  -3 -13   2      153.74      186.16     48.06 o 
  -2 -13   2      578.64      682.42    105.51 o 
  -1 -13   2      157.79      268.08     73.67 o 
   0 -13   2      903.34     1045.85    130.74 o 
   1 -13   2      182.56      160.66     63.13 o 
   2 -13   2      202.76      274.20     89.67 o 
   3 -13   2      391.65      407.65     64.55 o 
   4 -13   2       78.32      170.22     84.21 o 
   5 -13   2        5.09      -28.75     28.75 o 
  -7 -12   2      608.34      766.11    138.90 o 
  -6 -12   2      858.72     1113.54    117.54 o 
  -5 -12   2      123.43      126.15     68.15 o 
  -3 -12   2      222.56      193.99     44.93 o 
  -2 -12   2      318.65      418.24     61.13 o 
  -1 -12   2       90.42      124.48     39.91 o 
   0 -12   2      884.86      824.36     67.36 o 
   1 -12   2      314.80      274.17     43.77 o 
   2 -12   2      334.63      369.81     63.48 o 
   3 -12   2       85.45       68.32     40.63 o 
   4 -12   2        4.42       33.57     32.97 o 
   5 -12   2        1.90      -12.56     30.17 o 
   6 -12   2       47.89       90.01     44.45 o 
   7 -12   2      501.75      601.48    107.04 o 
  -8 -11   2       78.27      202.58     96.58 o 
  -7 -11   2      893.36     1127.19    119.11 o 
  -6 -11   2      183.33      191.84     95.49 o 
  -5 -11   2      166.83      271.39     55.61 o 
  -4 -11   2     1094.67     1201.51    106.11 o 
  -3 -11   2        7.44       16.50     23.98 o 
  -2 -11   2      519.16      463.75     61.88 o 
  -1 -11   2       24.92       42.31     22.55 o 
   0 -11   2      184.45      152.10     32.97 o 
   1 -11   2      447.21      499.95     91.67 o 
   2 -11   2      293.80      361.31     74.18 o 
   3 -11   2     1716.41     1544.54    101.54 o 
   4 -11   2      271.78      247.12     49.45 o 
   5 -11   2       39.08       49.78     25.52 o 
   6 -11   2       11.02       32.33     35.85 o 
   7 -11   2       78.63       68.99     61.96 o 
   8 -11   2       65.50      154.82     57.83 o 
  -9 -10   2       11.75       24.03     54.83 o 
  -8 -10   2        1.11       -7.16     32.13 o 
  -7 -10   2       23.44       42.07     36.52 o 
  -6 -10   2        1.31       22.88     31.56 o 
  -5 -10   2      349.55      516.10     74.17 o 
  -4 -10   2      252.89      315.41     56.15 o 
  -3 -10   2      227.49      277.01     39.25 o 
  -2 -10   2      103.09       49.98     29.69 o 
  -1 -10   2       84.81      137.18     29.16 o 
   0 -10   2        5.22        5.84     18.23 o 
   1 -10   2       96.61      124.42     27.06 o 
   2 -10   2      707.09      719.75     82.52 o 
   3 -10   2      743.54      753.66     88.87 o 
   4 -10   2     1194.54     1039.12    131.75 o 
   5 -10   2       34.24       22.37     23.52 o 
   6 -10   2       60.05       86.51     55.46 o 
   7 -10   2        3.86      -23.27     23.28 o 
   8 -10   2      134.35      202.74     52.02 o 
   9 -10   2       40.37       22.34     54.83 o 
  -9  -9   2       38.49       12.87     59.12 o 
  -8  -9   2      210.07      166.11     52.68 o 
  -7  -9   2      144.43      168.24     47.91 o 
  -6  -9   2       50.98       69.49     33.50 o 
  -5  -9   2       28.58        8.04     25.04 o 
  -4  -9   2      437.95      449.42     47.55 o 
  -3  -9   2     2087.84     2014.49     66.98 o 
  -2  -9   2     1029.58     1005.47     68.90 o 
  -1  -9   2     2801.47     2665.14    163.09 o 
   0  -9   2      934.76     1033.68     61.75 o 
   1  -9   2      160.52      143.80     27.67 o 
   2  -9   2       22.54       55.90     20.58 o 
   3  -9   2      763.89      820.59     60.89 o 
   4  -9   2        9.70       38.88     26.04 o 
   5  -9   2      651.98      735.83     73.33 o 
   6  -9   2      516.17      540.99     55.92 o 
   7  -9   2      133.62      197.86     38.47 o 
   8  -9   2      157.94      158.58     54.90 o 
   9  -9   2        5.78       56.72     38.56 o 
  10  -9   2        0.23       22.50     56.63 o 
 -10  -8   2        4.26        9.23     42.81 o 
  -9  -8   2      715.39      839.73    102.31 o 
  -8  -8   2      420.64      450.03     71.29 o 
  -7  -8   2     1098.64     1283.45    110.56 o 
  -6  -8   2      903.14      957.52    131.99 o 
  -5  -8   2      206.21      250.56     35.55 o 
  -4  -8   2       36.16       55.49     18.05 o 
  -3  -8   2       62.17       75.53     16.93 o 
  -2  -8   2       30.93       45.05     14.54 o 
  -1  -8   2     1332.77     1308.53     52.39 o 
   0  -8   2     2549.92     2411.40     66.43 o 
   1  -8   2       63.58       55.64     19.79 o 
   2  -8   2     1148.81     1212.12     62.11 o 
   3  -8   2      990.43      917.11     59.01 o 
   4  -8   2        0.11       -2.11     15.16 o 
   5  -8   2      361.01      412.95     45.54 o 
   6  -8   2        8.58       -3.19     19.56 o 
   7  -8   2      189.98      201.73     35.21 o 
   8  -8   2      933.59      949.49     82.22 o 
   9  -8   2      119.91      151.84     58.65 o 
  10  -8   2       88.84      129.19     47.94 o 
 -10  -7   2        1.17        8.74     27.60 o 
  -9  -7   2       22.27       16.83     48.44 o 
  -8  -7   2      300.62      362.54     63.23 o 
  -7  -7   2     1018.87     1087.08     99.17 o 
  -6  -7   2       79.78      138.45     27.28 o 
  -5  -7   2     3784.92     3513.50    104.18 o 
  -4  -7   2      433.88      462.96     45.73 o 
  -3  -7   2      142.87      177.94     21.87 o 
  -2  -7   2      206.59      218.66     23.35 o 
  -1  -7   2        0.60        0.99      9.33 o 
   0  -7   2      790.62      743.07     38.64 o 
   1  -7   2     1104.31     1029.07     41.00 o 
   2  -7   2     4782.16     4616.38    111.75 o 
   3  -7   2      425.28      358.39     38.65 o 
   4  -7   2      124.36      123.88     25.24 o 
   5  -7   2     1726.81     1647.30     70.20 o 
   6  -7   2      128.18      167.23     29.50 o 
   7  -7   2       15.28       31.53     20.05 o 
   8  -7   2      252.95      333.25     43.98 o 
   9  -7   2      239.90      243.14     53.29 o 
  10  -7   2      251.94      247.49     60.44 o 
  11  -7   2       47.67      105.84     64.33 o 
 -11  -6   2      118.29      -33.42     40.36 o 
 -10  -6   2      176.36      154.07    163.20 o 
  -9  -6   2      125.88       80.84     52.78 o 
  -8  -6   2      449.12      441.33     83.04 o 
  -7  -6   2      108.22      103.17     25.56 o 
  -6  -6   2      862.18      849.36     67.98 o 
  -5  -6   2     1046.46     1028.42     57.26 o 
  -4  -6   2    10035.52    10045.84    146.41 o 
  -3  -6   2     1283.40     1254.63     52.85 o 
  -2  -6   2      460.15      517.33     31.74 o 
  -1  -6   2     6726.84     7015.60    111.18 o 
   0  -6   2      153.49      203.27     20.73 o 
   1  -6   2      282.62      290.53     23.37 o 
   2  -6   2     1825.46     1832.85     47.90 o 
   3  -6   2       35.31       49.16     20.76 o 
   4  -6   2     3012.78     2762.93     85.69 o 
   5  -6   2      491.47      535.92     66.80 o 
   6  -6   2       12.27       22.77     17.29 o 
   7  -6   2        0.53       33.48     17.53 o 
   8  -6   2       80.58      154.44     30.53 o 
   9  -6   2      492.20      578.32     76.11 o 
  10  -6   2      355.67      393.02     67.44 o 
  11  -6   2       10.67       42.94     39.58 o 
 -10  -5   2      195.01      146.55     41.29 o 
  -9  -5   2      215.48      205.01     82.08 o 
  -8  -5   2     1215.85     1160.34     74.32 o 
  -7  -5   2        1.86       16.14     14.75 o 
  -6  -5   2       31.70       38.61     18.27 o 
  -5  -5   2      480.81      492.90     41.94 o 
  -4  -5   2      549.69      626.48     31.73 o 
  -3  -5   2      320.91      434.82     28.57 o 
  -2  -5   2      770.50      700.41     31.98 o 
  -1  -5   2     1765.28     1762.96     46.66 o 
   0  -5   2      873.01      878.07     32.27 o 
   1  -5   2     1482.71     1506.03     41.70 o 
   2  -5   2        1.05       -0.10      7.24 o 
   3  -5   2     1172.94     1191.90     37.17 o 
   4  -5   2     4312.14     4388.90    102.41 o 
   5  -5   2     3150.32     3106.24     88.63 o 
   6  -5   2     1738.63     1758.52     69.08 o 
   7  -5   2     1378.46     1410.09     65.48 o 
   8  -5   2      133.53      179.24     30.98 o 
   9  -5   2       62.83      104.59     46.61 o 
  10  -5   2       16.04       19.22     36.10 o 
  11  -5   2      203.16      239.81    104.42 o 
  12  -5   2      226.64      217.46     81.59 o 
 -11  -4   2      192.48       12.00     27.09 o 
 -10  -4   2     1628.62     1149.61    157.01 o 
  -9  -4   2       13.51       -4.90     19.09 o 
  -8  -4   2      928.53      881.84     82.32 o 
  -7  -4   2       42.23       78.61     23.35 o 
  -6  -4   2       54.74       64.86     18.74 o 
  -5  -4   2       49.04       84.75     19.38 o 
  -4  -4   2      365.46      400.64     24.83 o 
  -3  -4   2       28.06       31.73      9.14 o 
  -2  -4   2      154.78      150.25     15.93 o 
  -1  -4   2     1997.85     2060.95     69.74 o 
   0  -4   2      326.10      322.21     21.03 o 
   1  -4   2     5021.28     4954.34     88.12 o 
   2  -4   2     3683.61     3637.97     72.09 o 
   3  -4   2        5.52       12.02      7.13 o 
   4  -4   2      139.30      150.20     16.69 o 
   5  -4   2      265.66      320.62     25.17 o 
   6  -4   2       97.55       98.18     20.88 o 
   7  -4   2     1678.12     1564.23     64.09 o 
   8  -4   2      850.82      814.32     55.00 o 
   9  -4   2     1169.70     1234.51     98.48 o 
  10  -4   2       13.70       14.52     42.38 o 
  11  -4   2       55.72      105.71     44.88 o 
  12  -4   2      121.07      183.32     57.52 o 
 -12  -3   2      217.92      222.92     86.83 o 
 -11  -3   2      170.30      380.20     98.85 o 
 -10  -3   2      114.11      116.65     29.82 o 
  -9  -3   2       20.62       29.93     20.41 o 
  -8  -3   2      432.79      456.30     47.75 o 
  -7  -3   2     1161.42     1067.15     63.94 o 
  -6  -3   2     1666.59     1669.86     66.24 o 
  -5  -3   2     5422.56     5490.01    119.38 o 
  -4  -3   2       58.57       39.15      8.92 o 
  -3  -3   2      684.62      667.92     26.43 o 
  -2  -3   2       17.64       30.33      9.32 o 
  -1  -3   2     1016.58     1127.53     31.17 o 
   0  -3   2      239.34      270.73     21.28 o 
   1  -3   2    10882.57    11517.38    151.25 o 
   2  -3   2      693.27      724.96     35.14 o 
   3  -3   2       75.01      109.69     13.24 o 
   4  -3   2       13.68       15.76      8.38 o 
   5  -3   2       21.20       32.80     10.38 o 
   6  -3   2      209.66      220.49     22.70 o 
   7  -3   2     1089.97      981.91     60.89 o 
   8  -3   2      529.26      481.98     42.77 o 
   9  -3   2     1649.86     1861.38    341.24 o 
  10  -3   2      407.42      513.85    112.33 o 
  11  -3   2      586.47      745.01     89.18 o 
  12  -3   2      202.24      274.79     61.97 o 
 -12  -2   2      279.08      364.58     92.40 o 
 -11  -2   2      676.15      644.03     82.72 o 
 -10  -2   2       99.84      148.97     33.75 o 
  -9  -2   2     1276.29     1274.97     79.26 o 
  -8  -2   2      195.11      241.42     34.29 o 
  -7  -2   2      100.24      127.48     35.92 o 
  -6  -2   2      240.23      252.67     31.38 o 
  -5  -2   2     3592.98     3511.36     90.22 o 
  -4  -2   2      718.59      707.08     21.93 o 
  -3  -2   2     1713.93     1483.32     47.07 o 
  -2  -2   2      316.30      295.30     15.98 o 
  -1  -2   2       13.13       24.32      7.30 o 
   0  -2   2        1.79       20.80      6.00 o 
   1  -2   2       42.60       41.53      7.70 o 
   2  -2   2     1842.37     1797.84     37.86 o 
   3  -2   2     1511.03     1454.16     36.91 o 
   4  -2   2      822.89      648.48     26.69 o 
   5  -2   2     1826.85     1699.22     58.41 o 
   6  -2   2     3384.56     3335.83    100.22 o 
   7  -2   2      760.91      796.16     39.14 o 
   8  -2   2        1.70       18.64     16.47 o 
   9  -2   2       88.38       68.29     45.44 o 
  10  -2   2      527.14      581.42     74.95 o 
  11  -2   2      243.58      311.95     62.08 o 
  12  -2   2        3.70       23.67     46.04 o 
 -12  -1   2       45.74       48.30     27.27 o 
 -11  -1   2      944.40     1059.91    105.54 o 
 -10  -1   2     1163.94     1195.43    219.07 o 
  -9  -1   2      362.91      386.10     45.70 o 
  -8  -1   2       36.62       25.32     17.55 o 
  -7  -1   2      935.89     1032.39     84.03 o 
  -6  -1   2      885.13      931.55     51.33 o 
  -5  -1   2     1885.14     1867.91     62.88 o 
  -4  -1   2      255.52      196.63     37.85 o 
  -3  -1   2      510.27      480.44     28.88 o 
  -2  -1   2      830.51      779.45     20.31 o 
  -1  -1   2      626.86      695.34     21.10 o 
   0  -1   2     2559.69     2704.43     39.22 o 
   1  -1   2    14259.15    15000.79    146.82 o 
   2  -1   2       34.30       19.67      6.78 o 
   3  -1   2      425.32      489.72     22.54 o 
   4  -1   2     1251.97     1397.40     38.04 o 
   5  -1   2     1218.02     1210.32     38.23 o 
   6  -1   2     2319.66     2092.39     54.97 o 
   7  -1   2      153.53      176.50     21.58 o 
   8  -1   2     3702.99     3560.36    106.57 o 
   9  -1   2       58.66       71.68     23.33 o 
  10  -1   2        3.43      -14.56     25.24 o 
  11  -1   2      148.56      136.85     42.88 o 
  12  -1   2       29.46       -0.18     52.10 o 
 -12   0   2      353.29      122.69    186.47 o 
 -11   0   2      110.44       97.85     39.34 o 
 -10   0   2       68.90      108.63     29.31 o 
  -9   0   2      121.57      118.00     27.85 o 
  -8   0   2     1057.21     1005.79     64.62 o 
  -7   0   2      377.37      414.90     42.02 o 
  -6   0   2     2834.18     2633.74     81.62 o 
  -5   0   2      677.75      607.35     40.41 o 
  -4   0   2       13.76       18.59     10.09 o 
  -3   0   2      889.13      916.64     34.94 o 
  -2   0   2    12733.21    13789.19    170.76 o 
  -1   0   2     6434.00     6761.76     96.82 o 
   0   0   2     5207.99     5846.04     77.30 o 
   1   0   2    10556.04    11341.81    112.86 o 
   2   0   2     8998.84     9556.17    104.96 o 
   3   0   2      149.87      157.98     13.54 o 
   4   0   2     4422.09     4865.97     76.14 o 
   5   0   2      340.81      390.21     24.28 o 
   6   0   2     1049.24     1001.92     36.67 o 
   7   0   2      365.25      375.79     28.62 o 
   8   0   2      502.77      494.47     46.23 o 
   9   0   2     1210.88     1170.21     71.26 o 
  10   0   2      176.46      207.88     39.28 o 
  11   0   2       13.25       24.26     32.78 o 
  12   0   2       49.86       27.03     50.73 o 
 -12   1   2       58.38       71.29     48.11 o 
 -11   1   2      112.22       79.90     36.18 o 
 -10   1   2       96.22      111.29     35.13 o 
  -9   1   2      141.49      142.52     29.71 o 
  -8   1   2      226.56      248.01     33.88 o 
  -7   1   2     1011.63     1004.23     58.77 o 
  -6   1   2     4185.26     3920.54    100.18 o 
  -5   1   2     1811.92     1860.85     38.22 o 
  -4   1   2     1934.02     1850.21     36.33 o 
  -3   1   2     1827.60     1602.61     31.56 o 
  -2   1   2     8201.70     8644.98     95.61 o 
  -1   1   2     5794.80     5964.69     68.35 o 
   0   1   2     4940.30     5150.83     58.83 o 
   1   1   2     1347.95     1388.71     24.94 o 
   2   1   2     8829.96     9388.15    102.31 o 
   3   1   2      799.49      725.92     23.21 o 
   4   1   2      880.86      873.60     28.26 o 
   5   1   2        1.09       10.45      7.25 o 
   6   1   2        1.09        9.02      8.14 o 
   7   1   2     1198.70     1160.89     61.71 o 
   8   1   2      175.80      190.36     30.00 o 
   9   1   2      233.92      299.00     39.45 o 
  10   1   2     2192.31     2185.99    127.54 o 
  11   1   2     1218.56     1239.99    154.99 o 
  12   1   2       28.55       -5.13     47.73 o 
 -12   2   2      242.80      323.90    164.90 o 
 -11   2   2        6.60       -1.26     27.74 o 
 -10   2   2      491.10      703.44    119.11 o 
  -9   2   2      264.88      267.72     38.86 o 
  -8   2   2      323.35      325.75     39.54 o 
  -7   2   2      317.95      394.62     40.30 o 
  -6   2   2      599.94      644.28     55.02 o 
  -5   2   2      640.05      603.44     37.80 o 
  -4   2   2      842.37      819.80     36.40 o 
  -3   2   2     1401.52     1300.01     31.55 o 
  -2   2   2      271.13      307.97     14.94 o 
  -1   2   2       11.34       16.26      5.28 o 
   0   2   2      741.75      795.94     19.43 o 
   1   2   2       87.88       60.80      9.73 o 
   2   2   2    17954.14    18805.38    217.29 o 
   3   2   2     6735.15     7027.80     88.55 o 
   4   2   2     3952.74     3615.93     62.52 o 
   5   2   2     5146.73     5498.83     87.59 o 
   6   2   2      587.29      571.20     29.98 o 
   7   2   2      107.72      124.80     17.84 o 
   8   2   2      281.98      292.63     41.83 o 
   9   2   2       20.06       46.17     21.70 o 
  10   2   2      591.95      694.52     82.41 o 
  11   2   2      565.05      590.33     80.47 o 
  12   2   2      383.47      421.23     70.32 o 
 -12   3   2        7.57       60.09     41.15 o 
 -11   3   2       96.11       79.83     43.52 o 
 -10   3   2      145.44      154.85     75.25 o 
  -9   3   2        4.48        0.40     23.89 o 
  -8   3   2      270.23      319.53     75.34 o 
  -7   3   2      208.51      195.00     28.55 o 
  -6   3   2      585.56      558.31     28.85 o 
  -5   3   2      156.73      150.80     16.34 o 
  -4   3   2      836.72      912.10     43.25 o 
  -3   3   2     2714.63     2606.36     49.15 o 
  -2   3   2     5337.32     5119.72     70.04 o 
  -1   3   2    50854.02    53961.55    472.97 o 
   0   3   2    12434.33    13357.39    137.29 o 
   1   3   2      990.08     1089.69     33.13 o 
   2   3   2     2188.69     2172.19     65.74 o 
   3   3   2        2.72        5.38      5.89 o 
   4   3   2     4580.84     4856.69     75.61 o 
   5   3   2      638.36      650.85     29.06 o 
   6   3   2      427.60      450.36     28.17 o 
   7   3   2      506.90      611.15     46.81 o 
   8   3   2      127.98      186.48     30.53 o 
   9   3   2      711.34      673.54     76.19 o 
  10   3   2       73.40       72.11     33.45 o 
  11   3   2       25.80       32.24     60.78 o 
  12   3   2       73.75      126.18     48.33 o 
  13   3   2        6.20       -2.95     62.64 o 
 -12   4   2      168.36      221.99     88.96 o 
 -11   4   2       11.60       20.02     31.66 o 
 -10   4   2        5.38       -1.13     33.75 o 
  -9   4   2      345.64      361.89     88.88 o 
  -8   4   2      466.44      569.98     69.27 o 
  -7   4   2     1620.95     1528.56     90.75 o 
  -6   4   2     1932.61     1858.53     67.45 o 
  -5   4   2      196.72      218.13     20.16 o 
  -4   4   2     2612.41     2498.01     52.92 o 
  -3   4   2      127.43      135.66     13.73 o 
  -2   4   2     2536.15     2621.55     47.50 o 
  -1   4   2     2458.83     2324.63     44.02 o 
   0   4   2     3414.83     3641.44    118.73 o 
   1   4   2    10237.55    11145.82    124.04 o 
   2   4   2      105.16      120.81      9.53 o 
   3   4   2      188.12      232.44     23.80 o 
   4   4   2       29.72       38.09      9.74 o 
   5   4   2        1.62       12.46      8.64 o 
   6   4   2      460.73      411.72     27.83 o 
   7   4   2      385.42      356.59     37.03 o 
   8   4   2      745.31      888.97     84.82 o 
   9   4   2       83.35       79.82     32.42 o 
  10   4   2        3.47       47.88     32.28 o 
  11   4   2       69.66       96.85     53.35 o 
  12   4   2       56.96       36.41     38.73 o 
 -11   5   2      100.10      163.44     51.58 o 
 -10   5   2        3.39       43.47     35.55 o 
  -9   5   2       71.07       82.20     36.36 o 
  -8   5   2      546.59      579.44     70.32 o 
  -7   5   2      341.34      369.34     52.53 o 
  -6   5   2      253.44      257.30     29.92 o 
  -5   5   2      514.17      502.95     45.24 o 
  -4   5   2      493.87      455.06     23.78 o 
  -3   5   2     1460.57     1452.87     35.17 o 
  -2   5   2      364.14      392.63     29.90 o 
  -1   5   2       93.56       67.22     10.45 o 
   0   5   2      394.43      457.39     22.78 o 
   1   5   2     5161.74     5096.73     79.61 o 
   2   5   2      219.32      260.30     19.72 o 
   3   5   2     1387.60     1295.01     48.82 o 
   4   5   2      668.62      705.75     40.38 o 
   5   5   2      298.34      349.70     29.68 o 
   6   5   2       12.99       11.73     10.06 o 
   7   5   2      203.56      327.24     52.22 o 
   8   5   2      563.65      548.85     70.45 o 
   9   5   2     2159.87     2055.18    125.88 o 
  10   5   2      391.81      396.55     76.37 o 
  11   5   2      175.21      201.70     67.33 o 
  12   5   2      151.12      155.99     56.28 o 
 -11   6   2      173.52      185.32     53.47 o 
 -10   6   2       16.21       46.57     36.36 o 
  -9   6   2      123.89      168.08     46.86 o 
  -8   6   2        0.44      -16.00     22.45 o 
  -7   6   2      293.42      321.34     52.54 o 
  -6   6   2      103.60      101.11     22.02 o 
  -5   6   2     1862.85     1733.37     64.09 o 
  -4   6   2     4700.19     4355.49    101.57 o 
  -3   6   2     1637.34     1591.06     70.90 o 
  -2   6   2     1795.23     1837.58     43.82 o 
  -1   6   2      715.90      705.77     27.79 o 
   0   6   2      126.77      120.77     15.08 o 
   1   6   2       58.78       45.88     10.05 o 
   2   6   2     6328.78     6576.38     95.62 o 
   3   6   2     3219.68     3187.41     61.00 o 
   4   6   2     2945.09     2950.19     78.46 o 
   5   6   2     3375.49     3103.40    190.37 o 
   6   6   2       57.45       64.19     18.31 o 
   7   6   2      243.28      297.20     68.43 o 
   8   6   2      247.41      284.70     69.49 o 
   9   6   2      707.03      635.89    115.88 o 
  10   6   2       76.29       88.46     37.52 o 
  11   6   2      473.27      206.63    257.60 o 
 -11   7   2        2.15       -6.57     35.91 o 
 -10   7   2      219.16      225.81     56.14 o 
  -9   7   2      687.27      529.90    245.67 o 
  -8   7   2      809.91      746.84     85.42 o 
  -7   7   2      201.78      269.42     52.60 o 
  -6   7   2       11.06       -9.28     29.00 o 
  -5   7   2      349.17      365.24     38.54 o 
  -4   7   2     3619.30     3340.51     92.00 o 
  -3   7   2        4.72       26.53     13.97 o 
  -2   7   2     3904.34     3727.38     92.98 o 
  -1   7   2     1021.61     1016.74     35.83 o 
   0   7   2     2650.46     2636.38     59.60 o 
   1   7   2      113.79       95.81     14.51 o 
   2   7   2     1109.86     1090.84     36.43 o 
   3   7   2       59.13       48.83     11.40 o 
   4   7   2     1117.57     1146.62     87.80 o 
   5   7   2     1056.18     1174.28     57.38 o 
   6   7   2     1893.02     1854.75     70.34 o 
   7   7   2      108.30      158.62     66.60 o 
   8   7   2     1178.71      955.36    122.74 o 
   9   7   2      121.18      158.58     44.77 o 
  10   7   2      258.82      106.11     37.36 o 
  11   7   2       27.81       32.34     51.69 o 
 -10   8   2      353.96      197.29    202.17 o 
  -9   8   2      943.80      971.42    143.08 o 
  -8   8   2      865.01      931.18    145.95 o 
  -7   8   2      208.42      295.22     39.59 o 
  -6   8   2      335.76      346.04     41.09 o 
  -5   8   2      105.08      130.89     27.06 o 
  -4   8   2      242.70      224.24     34.23 o 
  -3   8   2        0.60        7.44     12.03 o 
  -2   8   2      150.13      114.91     27.21 o 
  -1   8   2      398.71      503.50     40.05 o 
   0   8   2      521.00      482.12     30.62 o 
   1   8   2        5.82       24.98     11.10 o 
   2   8   2       89.86       81.28     13.99 o 
   3   8   2      358.67      426.09     39.44 o 
   4   8   2        0.84       -5.08     12.84 o 
   5   8   2     1040.36     1239.71     62.36 o 
   6   8   2      117.61      133.33     25.82 o 
   7   8   2      946.08     1011.48     95.46 o 
   8   8   2     1899.61     2430.34    221.72 o 
   9   8   2       27.05       25.81     28.83 o 
  11   8   2       27.69       24.87     32.90 o 
 -10   9   2       28.80       69.37     44.31 o 
  -9   9   2      163.92      128.97    142.45 o 
  -8   9   2       12.73       25.54     39.32 o 
  -7   9   2        6.63       45.27     23.88 o 
  -6   9   2       25.68       65.56     23.59 o 
  -5   9   2      690.03      803.73     59.49 o 
  -4   9   2      265.10      268.49     35.31 o 
  -3   9   2      142.10      168.71     28.44 o 
  -2   9   2      110.33      110.23     23.79 o 
  -1   9   2      406.63      361.02     45.85 o 
   0   9   2      525.99      515.55     41.58 o 
   1   9   2     2413.00     2359.81     63.32 o 
   2   9   2     2527.03     2512.03    198.99 o 
   3   9   2      333.21      342.37     37.72 o 
   4   9   2       21.23       20.00     16.78 o 
   5   9   2       25.36       16.28     16.56 o 
   6   9   2       81.47       53.90     29.20 o 
   7   9   2       49.52       39.91     28.77 o 
   8   9   2     1198.72     1155.13    170.66 o 
   9   9   2      765.21      758.22    147.12 o 
  10   9   2      174.93      144.41     87.70 o 
  -9  10   2       24.32       50.59     42.17 o 
  -8  10   2       87.77       84.65     41.78 o 
  -7  10   2      224.55      195.49     35.97 o 
  -6  10   2       78.84       71.02     26.36 o 
  -5  10   2      490.83      393.57     46.03 o 
  -4  10   2     1023.93      950.77     65.72 o 
  -3  10   2     3013.91     2866.39     97.74 o 
  -2  10   2       60.00       66.63     27.93 o 
  -1  10   2      276.13      276.59     62.48 o 
   0  10   2       19.85       18.02     15.93 o 
   1  10   2     1585.40     1596.85     86.48 o 
   2  10   2      256.23      261.73     45.03 o 
   3  10   2      307.84      278.49     35.88 o 
   4  10   2      268.83      341.20     41.47 o 
   5  10   2      306.09      346.97     66.00 o 
   6  10   2      224.85      279.81     54.53 o 
   7  10   2      166.06       91.20     84.26 o 
   8  10   2        1.31        0.48     31.50 o 
   9  10   2        3.96       12.54     29.25 o 
  -9  11   2      168.69      318.38    100.16 o 
  -8  11   2      201.08      133.85    114.16 o 
  -7  11   2      287.80      362.96     49.79 o 
  -6  11   2      175.08      175.59     35.37 o 
  -5  11   2       72.60       65.85     27.17 o 
  -4  11   2       90.36      106.67     29.19 o 
  -3  11   2     1378.07     1248.86     75.11 o 
  -2  11   2      457.19      543.89     53.11 o 
  -1  11   2       73.17       48.55     22.08 o 
   0  11   2       33.94       24.03     22.65 o 
   1  11   2     1125.33     1321.46     92.45 o 
   2  11   2       21.55       26.00     22.73 o 
   3  11   2      105.31       97.53     38.30 o 
   4  11   2      845.14      808.67     62.99 o 
   5  11   2      706.71      685.94     60.38 o 
   6  11   2       65.26       53.36     32.82 o 
   7  11   2      235.82      239.05    117.09 o 
   8  11   2      300.63      483.96    120.69 o 
   9  11   2       70.60       41.33     57.61 o 
  -8  12   2        3.63       65.36     46.59 o 
  -7  12   2      186.35      250.11     46.10 o 
  -6  12   2      165.17      168.56     51.30 o 
  -5  12   2       28.08       73.92     28.53 o 
  -4  12   2       30.53       81.00     28.66 o 
  -3  12   2        7.40       14.11     22.27 o 
  -2  12   2      251.20      278.38     41.86 o 
  -1  12   2     1034.47     1040.33    139.45 o 
   0  12   2      310.06      205.65     78.18 o 
   1  12   2     1295.49     1196.41     93.54 o 
   2  12   2     1985.14     2014.13    107.38 o 
   3  12   2       75.11      101.73     34.07 o 
   4  12   2      151.23      146.33     34.28 o 
   5  12   2      152.22      126.17     33.92 o 
   6  12   2      422.91      485.72     76.37 o 
   7  12   2     1024.47     1063.11    164.49 o 
   8  12   2      128.74       61.84     52.62 o 
  -7  13   2      157.72      150.31     41.42 o 
  -6  13   2      419.78      444.40     57.48 o 
  -5  13   2       16.96       23.11     26.96 o 
  -4  13   2      639.02      575.08     61.97 o 
  -3  13   2      673.88      636.69     77.32 o 
  -2  13   2      115.59      143.02     41.23 o 
  -1  13   2      198.23      162.40     56.06 o 
   0  13   2       35.55       46.85     32.13 o 
   1  13   2      886.45      886.75     89.17 o 
   2  13   2      676.41      655.55     77.81 o 
   3  13   2      750.16      708.63     80.60 o 
   4  13   2      390.52      372.34     62.21 o 
   5  13   2      287.15      406.85    103.27 o 
   6  13   2       75.23       51.61     36.11 o 
   7  13   2       50.91       18.74     37.22 o 
   8  13   2       18.05      150.56     88.85 o 
  -6  14   2      159.56      181.82     44.46 o 
  -5  14   2      147.31      116.57     40.09 o 
  -4  14   2      340.94      426.71     68.29 o 
  -3  14   2        4.31        2.52     31.98 o 
  -2  14   2      777.41      858.29     94.91 o 
  -1  14   2       45.82       50.30     47.05 o 
   0  14   2       10.54       20.39     32.29 o 
   1  14   2      146.74      274.66     57.62 o 
   2  14   2        2.60        5.11     31.64 o 
   3  14   2      518.67      567.41     77.71 o 
   4  14   2      138.44      188.58     48.09 o 
   5  14   2       14.16      -15.51     44.07 o 
   6  14   2       44.57       34.40     49.37 o 
  -4  15   2        1.03       85.52     69.79 o 
  -3  15   2      117.89      154.84     51.58 o 
  -2  15   2      449.66      433.53     73.26 o 
  -1  15   2        8.90       25.73     32.38 o 
   0  15   2      797.10     1039.95    168.80 o 
   1  15   2       37.35      -32.91     32.91 o 
   2  15   2        0.11       25.78     48.03 o 
   3  15   2       94.59       66.71     40.50 o 
   4  15   2       39.62       43.61     41.61 o 
  -1  16   2       22.15      -10.10     65.92 o 
   0  16   2       75.21       65.21     76.02 o 
   1  16   2       35.18       -0.82     61.55 o 
  -2 -14   3       53.19      118.23     63.79 o 
  -1 -14   3       28.34      108.84     56.03 o 
   0 -14   3      210.15      224.01     70.34 o 
   3 -14   3        0.62      -20.26     69.63 o 
   0 -13   3       15.54       43.80     44.84 o 
   1 -13   3      316.14      337.42     60.21 o 
   2 -13   3      784.55      850.68     92.35 o 
   3 -13   3      305.88      322.57    126.37 o 
   4 -13   3      396.14      502.36    114.46 o 
   5 -13   3       11.03       72.20     80.61 o 
  -6 -12   3       41.33      199.38     89.56 o 
  -2 -12   3      976.36      930.51    117.03 o 
  -1 -12   3      457.44      469.05     91.75 o 
   0 -12   3      590.29      529.31     72.63 o 
   1 -12   3        5.02       26.36     29.96 o 
   2 -12   3      328.67      287.54     53.60 o 
   3 -12   3      614.78      648.04     80.05 o 
   4 -12   3      523.89      637.85    129.65 o 
   5 -12   3        3.98        7.57     52.73 o 
  -7 -11   3       42.54       29.34     65.01 o 
  -6 -11   3      307.19      401.25     70.97 o 
  -5 -11   3      208.56      166.18     84.54 o 
  -4 -11   3      175.32      226.09     77.98 o 
  -3 -11   3      632.54      642.99     70.59 o 
  -2 -11   3       26.14       24.13     38.64 o 
  -1 -11   3      180.62      128.09     56.28 o 
   0 -11   3       66.26      139.44     38.41 o 
   1 -11   3      144.20      176.01     67.83 o 
   2 -11   3        7.10       25.69     27.16 o 
   3 -11   3       29.18       43.36     26.77 o 
   4 -11   3       44.74       10.41     50.87 o 
   5 -11   3      113.29      110.86     48.74 o 
   6 -11   3      113.40       62.24     35.36 o 
   7 -11   3      430.25      343.64    230.48 o 
   8 -11   3      545.75      610.27    110.86 o 
  -8 -10   3      108.53      127.54     50.09 o 
  -7 -10   3      221.83      354.59    117.30 o 
  -6 -10   3       48.83       60.93     42.73 o 
  -5 -10   3      172.56      255.09     60.54 o 
  -4 -10   3      598.91      723.74     98.68 o 
  -3 -10   3       65.19       28.50     20.93 o 
  -2 -10   3      251.21      270.54     37.17 o 
  -1 -10   3        9.97        4.78     18.29 o 
   0 -10   3      711.90      775.65     59.63 o 
   1 -10   3      316.31      359.59     43.46 o 
   2 -10   3      651.12      633.77     57.39 o 
   3 -10   3      157.81      145.14     30.47 o 
   4 -10   3      329.51      255.54     49.01 o 
   5 -10   3      862.34      895.30     88.53 o 
   6 -10   3       26.36       15.73     67.58 o 
   7 -10   3        9.88       73.07     52.34 o 
   8 -10   3      145.59       85.57     45.16 o 
   9 -10   3      719.24      814.96    120.03 o 
  -9  -9   3       79.79      108.68     59.31 o 
  -8  -9   3       83.87      122.19     75.17 o 
  -7  -9   3      212.14      215.27     55.53 o 
  -6  -9   3       48.40      108.97     40.06 o 
  -5  -9   3      421.93      705.57    111.90 o 
  -4  -9   3     1739.52     1772.91     85.82 o 
  -3  -9   3     3353.05     3427.39     90.53 o 
  -2  -9   3        7.10       19.18     19.80 o 
  -1  -9   3        6.42       14.62     17.11 o 
   0  -9   3       12.00       26.07     19.44 o 
   1  -9   3      142.16      135.51     28.84 o 
   2  -9   3      194.13      170.80     30.40 o 
   3  -9   3     1007.19      829.79     75.94 o 
   4  -9   3       88.85      106.91     27.00 o 
   5  -9   3      123.93      148.90     32.03 o 
   6  -9   3       97.12       60.00     27.05 o 
   7  -9   3      145.06       95.94     43.55 o 
   8  -9   3       99.10       92.50     40.77 o 
   9  -9   3      134.69       41.11     38.87 o 
 -10  -8   3      491.74      500.12    114.08 o 
  -9  -8   3      345.11      464.73     76.98 o 
  -8  -8   3      354.75      420.41     70.47 o 
  -7  -8   3      111.75      157.94     45.84 o 
  -6  -8   3       36.21       48.17     39.48 o 
  -5  -8   3      205.71      210.46     34.42 o 
  -4  -8   3      893.84     1014.93     64.62 o 
  -3  -8   3     1924.37     1702.12     59.19 o 
  -2  -8   3      131.90      104.84     20.01 o 
  -1  -8   3       15.72       30.40     14.02 o 
   0  -8   3      151.28      190.91     44.89 o 
   1  -8   3      177.17      233.27     32.48 o 
   2  -8   3     1270.79     1213.30     61.30 o 
   3  -8   3      244.60      230.96     33.64 o 
   4  -8   3      471.26      441.04     45.33 o 
   5  -8   3      970.23      889.40     63.27 o 
   6  -8   3       39.21       44.54     21.53 o 
   7  -8   3       80.51       65.09     27.46 o 
   8  -8   3       31.40       22.25     25.39 o 
   9  -8   3      168.41      155.84     37.50 o 
 -10  -7   3       61.11       50.56     33.88 o 
  -9  -7   3      438.32      521.13     80.41 o 
  -8  -7   3     1589.69     1706.00    169.51 o 
  -7  -7   3      177.59      172.12     42.72 o 
  -6  -7   3       10.81       57.03     20.69 o 
  -5  -7   3      656.48      756.18     58.05 o 
  -4  -7   3       40.76       31.93     16.45 o 
  -3  -7   3     1883.74     1904.05     68.10 o 
  -2  -7   3       28.93       43.99     13.48 o 
  -1  -7   3     2140.82     1982.92     58.78 o 
   0  -7   3      422.98      375.14     30.41 o 
   1  -7   3      319.11      321.81     27.68 o 
   2  -7   3        1.40        4.77     14.66 o 
   3  -7   3      462.54      498.18     44.57 o 
   4  -7   3      726.84      817.23     62.74 o 
   5  -7   3       98.09      128.54     26.62 o 
   6  -7   3     2541.43     2548.32     93.98 o 
   7  -7   3      409.60      567.19     54.10 o 
   8  -7   3      279.00      283.66     47.49 o 
   9  -7   3        1.41       47.09     26.72 o 
  10  -7   3       57.53      111.08     46.40 o 
  11  -7   3      101.73      328.54     97.43 o 
 -10  -6   3        6.00        6.45     38.64 o 
  -9  -6   3       91.57       74.87     72.77 o 
  -8  -6   3      267.17      225.65     51.44 o 
  -7  -6   3      591.42      686.93     59.25 o 
  -6  -6   3      674.39      740.40     58.49 o 
  -5  -6   3       57.78       75.78     20.58 o 
  -4  -6   3      389.48      401.42     30.95 o 
  -3  -6   3        0.78       11.20     10.51 o 
  -2  -6   3        2.99       15.66     10.05 o 
  -1  -6   3      758.25      777.11     59.63 o 
   0  -6   3     5233.66     5196.57     94.56 o 
   1  -6   3     3410.31     3340.82     83.45 o 
   2  -6   3     1351.67     1305.95     51.43 o 
   3  -6   3     1412.43     1310.20     55.99 o 
   4  -6   3      110.64       86.95     20.85 o 
   5  -6   3     1095.85     1078.27     59.09 o 
   6  -6   3      326.79      393.91     42.29 o 
   7  -6   3     1322.83     1284.17     71.04 o 
   8  -6   3      159.35      222.96     34.02 o 
   9  -6   3      385.70      583.84     77.63 o 
  10  -6   3      197.61      215.22     62.28 o 
  11  -6   3       70.11       88.18     49.85 o 
 -11  -5   3      341.10      128.22    179.94 o 
 -10  -5   3        2.28       11.49     38.15 o 
  -9  -5   3       24.73       37.01     29.28 o 
  -8  -5   3        4.50        6.89     21.35 o 
  -7  -5   3      264.32      283.45     38.35 o 
  -6  -5   3     3177.59     3065.29     98.94 o 
  -5  -5   3      647.70      661.11     54.73 o 
  -4  -5   3     1979.06     1933.42     53.76 o 
  -3  -5   3      173.27      199.24     20.91 o 
  -2  -5   3      265.54      296.97     24.86 o 
  -1  -5   3       50.83       44.46     12.05 o 
   0  -5   3      136.64      122.47     16.37 o 
   1  -5   3     4707.81     4808.08     84.09 o 
   2  -5   3     1923.38     1868.24     63.17 o 
   3  -5   3      441.91      420.90     32.74 o 
   4  -5   3       65.40      130.73     22.31 o 
   5  -5   3       63.97       71.12     19.12 o 
   6  -5   3      439.55      527.71     69.94 o 
   7  -5   3        2.28        8.24     16.51 o 
   8  -5   3        8.75       12.81     20.09 o 
   9  -5   3      149.83      248.39     70.88 o 
  10  -5   3       39.78       37.20     32.76 o 
  11  -5   3       16.99       24.10     45.52 o 
  12  -5   3      509.33      643.10    129.76 o 
 -11  -4   3      125.28        9.83     32.25 o 
 -10  -4   3      110.88      139.61     56.17 o 
  -9  -4   3       43.47       64.85     26.22 o 
  -8  -4   3      293.95      347.43     51.83 o 
  -7  -4   3      329.78      338.23     40.82 o 
  -6  -4   3       84.05       77.51     19.93 o 
  -5  -4   3        8.08       -0.54     11.57 o 
  -4  -4   3      656.80      644.99     32.68 o 
  -3  -4   3      809.50      785.80     42.85 o 
  -2  -4   3       53.34       38.32     12.13 o 
  -1  -4   3      254.74      289.56     26.00 o 
   0  -4   3      364.94      427.85     24.80 o 
   1  -4   3     2343.78     2445.72     53.40 o 
   2  -4   3      933.32      884.54     31.83 o 
   3  -4   3     1301.99     1223.44     38.02 o 
   4  -4   3     2047.03     1991.68     93.17 o 
   5  -4   3      356.93      341.87     33.91 o 
   6  -4   3      848.13      855.11     64.63 o 
   7  -4   3       94.60       90.28     22.24 o 
   8  -4   3      100.73      119.14     26.37 o 
   9  -4   3      375.80      396.53     60.96 o 
  10  -4   3      439.33      390.92     65.49 o 
  11  -4   3      331.42      407.73     70.31 o 
  12  -4   3       71.44      119.61     58.92 o 
 -11  -3   3        7.76      -18.12     25.64 o 
 -10  -3   3      260.14      254.63     42.44 o 
  -9  -3   3        6.36       18.28     19.17 o 
  -8  -3   3      130.73      127.81     27.95 o 
  -7  -3   3        3.14       18.55     15.08 o 
  -6  -3   3       79.58       82.76     20.53 o 
  -5  -3   3        9.14       13.89     19.98 o 
  -4  -3   3     1234.76     1212.94     39.14 o 
  -3  -3   3      373.58      303.91     20.37 o 
  -2  -3   3      665.08      589.51     27.84 o 
  -1  -3   3     1181.32     1105.70     32.60 o 
   0  -3   3     2256.66     2145.31     45.52 o 
   1  -3   3     6688.67     7437.98     99.26 o 
   2  -3   3     2591.65     2777.21     54.15 o 
   3  -3   3     1598.24     1636.59     42.93 o 
   4  -3   3      289.78      263.54     21.98 o 
   5  -3   3      922.45      927.25     37.07 o 
   6  -3   3     4878.27     4741.10     92.79 o 
   7  -3   3      167.90      206.64     27.96 o 
   8  -3   3      926.32      843.19     62.71 o 
   9  -3   3       41.34       85.55     35.15 o 
  10  -3   3      114.09      180.53     53.16 o 
  11  -3   3      494.34      507.27     76.78 o 
  12  -3   3      268.21      262.59     62.95 o 
 -12  -2   3      103.79      205.17     85.63 o 
 -11  -2   3        6.16       -4.37     25.18 o 
 -10  -2   3      813.08      864.47     79.18 o 
  -9  -2   3      759.82      753.83     65.62 o 
  -8  -2   3      289.07      350.26     49.06 o 
  -7  -2   3     2026.41     1937.17     77.76 o 
  -6  -2   3     3057.23     3151.73     93.44 o 
  -5  -2   3      492.57      479.14     39.46 o 
  -4  -2   3        9.80       15.36      6.62 o 
  -3  -2   3      587.55      668.81     24.24 o 
  -2  -2   3      355.39      356.11     18.81 o 
  -1  -2   3     1011.80     1043.94     49.74 o 
   0  -2   3     1151.54     1119.76     28.66 o 
   1  -2   3       21.35       24.67      7.66 o 
   2  -2   3     1514.21     1357.65     34.22 o 
   3  -2   3     3159.64     3193.31     60.18 o 
   4  -2   3     1195.01     1138.95     36.51 o 
   5  -2   3     1247.42     1332.28     42.75 o 
   6  -2   3        3.42       -1.80      9.47 o 
   7  -2   3      595.59      619.83     38.37 o 
   8  -2   3       23.19       50.54     17.49 o 
   9  -2   3     1709.43     1667.19    191.11 o 
  10  -2   3       46.43       72.46     30.66 o 
  11  -2   3        0.57       -8.76     31.06 o 
  12  -2   3        7.61       75.33     40.63 o 
 -12  -1   3      342.55      155.19     68.96 o 
 -11  -1   3      857.95      902.46     96.39 o 
 -10  -1   3       71.79       90.64     29.08 o 
  -9  -1   3       62.88       64.71     26.03 o 
  -8  -1   3       54.44       58.94     21.85 o 
  -7  -1   3      604.40      557.66     54.43 o 
  -6  -1   3     3432.54     3155.34    172.45 o 
  -5  -1   3     6347.27     6365.47    129.06 o 
  -4  -1   3      318.34      325.37     35.93 o 
  -3  -1   3       10.80       16.52      5.89 o 
  -2  -1   3     1725.90     1855.91     59.20 o 
  -1  -1   3       68.75       89.69     10.49 o 
   0  -1   3       52.41       73.60      7.73 o 
   1  -1   3     1237.83     1382.92     28.17 o 
   2  -1   3     7898.85     7660.38     94.55 o 
   3  -1   3    11720.96    12403.54    143.01 o 
   4  -1   3       44.94       41.29      9.67 o 
   5  -1   3     1095.95     1221.52     40.01 o 
   6  -1   3      476.97      534.05     32.45 o 
   7  -1   3      266.24      285.03     27.21 o 
   8  -1   3     1540.06     1632.82     56.34 o 
   9  -1   3      205.61      173.21     32.01 o 
  10  -1   3       48.03       51.58     31.63 o 
  11  -1   3      652.61      783.74     88.63 o 
  12  -1   3        4.14       10.14     35.15 o 
 -12   0   3      195.57       63.92    111.90 o 
 -11   0   3      591.19      685.39     86.02 o 
 -10   0   3      720.48      760.35     68.72 o 
  -9   0   3      103.95       98.83     25.79 o 
  -8   0   3      316.97      362.14     42.16 o 
  -7   0   3      406.11      409.46     42.32 o 
  -6   0   3        1.69       -1.59     11.23 o 
  -5   0   3      396.91      424.19     39.34 o 
  -4   0   3     1369.25     1202.20     46.24 o 
  -3   0   3     4501.14     4562.35    118.76 o 
  -2   0   3     1599.34     1563.81     32.00 o 
  -1   0   3    25587.68    26621.33    246.55 o 
   0   0   3       36.68       44.74      5.34 o 
   1   0   3    24286.52    26316.76    244.91 o 
   2   0   3     1638.26     1600.09     34.49 o 
   3   0   3     8305.60     8858.37    110.20 o 
   4   0   3      664.07      624.97     27.27 o 
   5   0   3       92.47       86.39     14.39 o 
   6   0   3     1377.64     1389.44     68.64 o 
   7   0   3        2.88        6.74      9.95 o 
   8   0   3      273.02      281.05     36.50 o 
   9   0   3      182.17      197.47     32.36 o 
  10   0   3      545.69      534.80     55.77 o 
  11   0   3      894.50     1020.20     97.83 o 
  12   0   3      216.33      145.59     74.16 o 
 -12   1   3       35.10        7.59     31.49 o 
 -11   1   3      658.04      636.32    123.31 o 
 -10   1   3      994.25     1105.07     97.77 o 
  -9   1   3      668.72      719.98     62.07 o 
  -8   1   3       10.24       25.06     15.65 o 
  -7   1   3      313.23      264.46     37.67 o 
  -6   1   3     1378.53     1394.73     59.44 o 
  -5   1   3      349.92      425.16     36.12 o 
  -4   1   3     1868.06     2005.02     78.26 o 
  -3   1   3     8346.33     8359.65    100.75 o 
  -2   1   3      186.97      197.67     13.09 o 
  -1   1   3       10.75        6.62      5.61 o 
   0   1   3     4922.27     5427.68     69.01 o 
   1   1   3     5398.08     6005.38     72.51 o 
   2   1   3        2.66        8.22      6.45 o 
   3   1   3      275.73      280.30     17.92 o 
   4   1   3     2261.56     2050.68     46.41 o 
   5   1   3     1124.63     1108.32     36.70 o 
   6   1   3        6.23        5.06      9.88 o 
   7   1   3      362.78      379.70     29.70 o 
   8   1   3     2524.83     2436.10    219.94 o 
   9   1   3       46.37       47.51     22.47 o 
  10   1   3      209.70      261.96     41.86 o 
  11   1   3      485.41      519.01     72.69 o 
  12   1   3      104.25       93.06     54.12 o 
 -12   2   3       55.61       45.25     72.58 o 
 -11   2   3        0.39       15.35     33.26 o 
 -10   2   3      129.00      155.27     49.12 o 
  -9   2   3       12.16       25.82     19.37 o 
  -8   2   3     1336.54     1334.50     73.64 o 
  -7   2   3     1430.98     1261.37     62.26 o 
  -6   2   3     1308.41     1145.42    111.89 o 
  -5   2   3     1003.64     1003.90     40.62 o 
  -4   2   3      256.64      254.73     15.99 o 
  -3   2   3     2499.73     2486.20     46.80 o 
  -2   2   3     2204.83     2237.79     42.31 o 
  -1   2   3    18512.34    19407.38    189.68 o 
   0   2   3     4077.67     4347.18     59.28 o 
   1   2   3     3944.52     3825.79     53.33 o 
   2   2   3     1761.46     1654.14     33.48 o 
   3   2   3      101.54       75.08     10.57 o 
   4   2   3      132.90      142.40     14.93 o 
   5   2   3     1143.51     1146.54     37.14 o 
   6   2   3       54.78       58.85     12.67 o 
   7   2   3      302.60      356.12     28.69 o 
   8   2   3      902.04      870.31     60.92 o 
   9   2   3      542.13      497.80     49.67 o 
  10   2   3      855.60      872.92    102.34 o 
  11   2   3        0.58       44.80     34.49 o 
  12   2   3       11.82       42.27     66.19 o 
 -12   3   3      108.00       39.10     57.83 o 
 -11   3   3      666.02      821.84    139.09 o 
 -10   3   3      308.72      352.84     88.14 o 
  -9   3   3       13.68       29.42     26.39 o 
  -8   3   3      501.89      431.51     45.54 o 
  -7   3   3       59.61       87.92     21.32 o 
  -6   3   3      984.01      913.88     52.70 o 
  -5   3   3       22.18       26.94      9.91 o 
  -4   3   3     6605.83     6465.00    113.41 o 
  -3   3   3      725.43      648.30     25.03 o 
  -2   3   3     3570.35     3539.37     58.70 o 
  -1   3   3     6061.09     6030.23     80.39 o 
   0   3   3      695.11      713.35     21.90 o 
   1   3   3     2312.85     2263.72     51.92 o 
   2   3   3       73.25       68.88     12.90 o 
   3   3   3     4309.14     4068.84     79.94 o 
   4   3   3     1319.75     1266.60     35.21 o 
   5   3   3     1662.04     1644.46     62.97 o 
   6   3   3     2882.83     3269.56     85.17 o 
   7   3   3       18.42       38.88     12.81 o 
   8   3   3      471.08      500.34     46.76 o 
   9   3   3      217.62      208.72     43.46 o 
  10   3   3     1124.75     1203.21    103.87 o 
  11   3   3      133.27      153.01     45.69 o 
  12   3   3      158.08      130.53     44.86 o 
  13   3   3        8.01       40.90     68.92 o 
 -11   4   3      235.61      202.66     83.06 o 
 -10   4   3      178.74       90.70     57.59 o 
  -9   4   3      688.76      705.31    225.71 o 
  -8   4   3      357.94      317.00     69.03 o 
  -7   4   3       30.04       15.24     19.11 o 
  -6   4   3       85.85       75.23     19.27 o 
  -5   4   3       28.96       20.76      9.79 o 
  -4   4   3     1475.05     1188.19     36.36 o 
  -3   4   3     2934.36     2742.33     54.31 o 
  -2   4   3     5516.37     5349.65     78.79 o 
  -1   4   3      101.99      109.53     12.39 o 
   0   4   3       95.93       81.69     10.67 o 
   1   4   3     1345.54     1492.65     45.06 o 
   2   4   3     4370.26     4410.81     85.84 o 
   3   4   3     1554.53     1493.42     55.91 o 
   4   4   3     1715.29     1727.57     41.05 o 
   5   4   3      402.07      393.22     24.60 o 
   6   4   3       65.93       80.75     15.05 o 
   7   4   3       19.08       32.90     14.31 o 
   8   4   3       97.70       71.63     31.48 o 
   9   4   3       18.79      -11.26     20.76 o 
  10   4   3       15.38       18.51     26.62 o 
  11   4   3        4.94      -12.46     28.09 o 
  12   4   3      283.57      329.88     67.50 o 
 -11   5   3      149.25      127.15     46.23 o 
 -10   5   3        3.46      -24.80     24.80 o 
  -9   5   3      611.23      622.55     83.94 o 
  -8   5   3     1395.16     1221.62     96.15 o 
  -7   5   3      346.32      469.72     62.03 o 
  -6   5   3      796.10      793.61     46.24 o 
  -5   5   3      840.95      772.57     56.63 o 
  -4   5   3     1370.22     1258.88     38.29 o 
  -3   5   3     1601.26     1676.74     42.24 o 
  -2   5   3     2036.63     1929.16     44.20 o 
  -1   5   3     2607.88     2541.38     54.83 o 
   0   5   3    13040.86    13726.43    221.42 o 
   1   5   3      182.05      198.83     15.27 o 
   2   5   3        9.46       11.72      9.88 o 
   3   5   3        2.96       15.80     10.37 o 
   4   5   3       71.44       40.13      9.37 o 
   5   5   3     1705.35     1626.67     44.78 o 
   6   5   3     2317.47     2333.25     90.67 o 
   7   5   3     1178.17     1278.63     91.83 o 
   8   5   3       17.95       25.44     36.94 o 
   9   5   3      961.91     1080.57    100.31 o 
  10   5   3      159.21      120.55     41.08 o 
  11   5   3       23.50        4.97     32.93 o 
  12   5   3       59.93      103.82     48.45 o 
 -11   6   3       56.74      131.42     51.86 o 
 -10   6   3        0.55       -2.56     29.26 o 
  -9   6   3       35.39       60.02     33.75 o 
  -8   6   3      415.39      411.69     63.99 o 
  -7   6   3      773.88      705.29     76.07 o 
  -6   6   3      215.43      307.00     33.88 o 
  -5   6   3      686.49      689.05     44.82 o 
  -4   6   3       80.03       77.66     17.21 o 
  -3   6   3       41.16       56.82     10.98 o 
  -2   6   3      409.88      392.52     22.95 o 
  -1   6   3      158.87      159.09     16.91 o 
   0   6   3     2853.60     2523.51     54.55 o 
   1   6   3     6950.45     7223.48    112.72 o 
   2   6   3     1891.06     1849.40     40.01 o 
   3   6   3     2375.36     2129.71     65.65 o 
   4   6   3     1150.62     1170.04     50.44 o 
   5   6   3      324.02      301.00     32.56 o 
   6   6   3      268.84      335.09     35.48 o 
   7   6   3      407.42      398.18     60.26 o 
   8   6   3      918.76      897.01     89.76 o 
   9   6   3     1375.98     1393.49    114.67 o 
  10   6   3      106.00      145.22     46.31 o 
  11   6   3      125.47       88.14     44.07 o 
  12   6   3       57.78      -34.57     44.84 o 
 -11   7   3      180.07      125.82     73.18 o 
 -10   7   3      100.82      123.07     65.67 o 
  -9   7   3       13.67       52.76     34.97 o 
  -8   7   3      109.25      102.23     37.53 o 
  -7   7   3     1812.98     1788.00    106.38 o 
  -6   7   3      592.29      600.23     47.70 o 
  -5   7   3     2662.79     2474.19    181.26 o 
  -4   7   3     1285.01     1235.27     57.27 o 
  -3   7   3        9.45       28.68     13.28 o 
  -2   7   3       38.12       51.63     12.03 o 
  -1   7   3      116.80      128.50     16.47 o 
   0   7   3      871.34      819.24     34.08 o 
   1   7   3     2805.14     2705.13     59.31 o 
   2   7   3     1636.55     1663.23     44.04 o 
   3   7   3     2696.26     2420.89     98.77 o 
   4   7   3       22.55       16.93     15.25 o 
   5   7   3      167.58      124.32     24.13 o 
   6   7   3        0.59       -0.93     14.76 o 
   7   7   3      210.51      208.53     83.39 o 
   8   7   3      153.54      194.73     66.52 o 
   9   7   3      938.39      653.69    115.83 o 
  10   7   3      577.45      566.86    115.23 o 
  11   7   3       33.93       42.45     51.63 o 
 -10   8   3        9.23       38.64     34.45 o 
  -9   8   3      124.76       54.37     41.83 o 
  -8   8   3       42.02       16.70     29.91 o 
  -7   8   3      157.82      213.65     49.59 o 
  -6   8   3       80.15       55.80     23.32 o 
  -5   8   3      230.23      263.39     40.37 o 
  -4   8   3      501.81      497.24     43.27 o 
  -3   8   3     3714.12     3286.44    129.99 o 
  -2   8   3       16.48       -0.53     11.38 o 
  -1   8   3       35.33       39.95     12.82 o 
   0   8   3     1038.81     1058.19     40.73 o 
   1   8   3       67.42       87.93     15.85 o 
   2   8   3     1205.47     1171.36     53.04 o 
   3   8   3     2652.29     2628.24     82.03 o 
   4   8   3     1515.43     1350.54     60.26 o 
   5   8   3     1108.69     1029.56     58.31 o 
   6   8   3     2826.17     2716.25    155.50 o 
   7   8   3       33.57       32.43     38.96 o 
   8   8   3       20.87       33.38     32.81 o 
   9   8   3      578.53      574.76     83.18 o 
  10   8   3       34.59       35.60     33.80 o 
  11   8   3      466.12      766.68    140.40 o 
 -10   9   3      235.98      184.51    225.65 o 
  -9   9   3       71.79      118.46     45.46 o 
  -8   9   3      108.48       83.88     44.74 o 
  -7   9   3       63.69       44.61     33.63 o 
  -6   9   3       42.38       30.68     20.30 o 
  -5   9   3       87.75       98.83     34.00 o 
  -4   9   3      530.00      547.07     49.45 o 
  -3   9   3      519.14      485.65     48.75 o 
  -2   9   3     1786.67     1762.70     69.38 o 
  -1   9   3      110.69      114.33     22.74 o 
   0   9   3     2145.90     2097.42     65.52 o 
   1   9   3      990.28      965.57     67.71 o 
   2   9   3      686.64      659.03     57.15 o 
   3   9   3        1.75       12.36     15.21 o 
   4   9   3        4.30       -5.62     13.46 o 
   5   9   3     2462.25     2285.31     96.15 o 
   6   9   3      176.75      157.58     29.36 o 
   7   9   3      143.25      163.61     43.80 o 
   8   9   3     1013.43      931.55    151.16 o 
   9   9   3      726.87      454.95    177.73 o 
  10   9   3        4.25       29.19     56.00 o 
  -9  10   3      593.95      309.96    325.43 o 
  -8  10   3      461.92      386.24     88.69 o 
  -7  10   3      326.74      394.37     48.92 o 
  -6  10   3     1516.95     1623.39     82.60 o 
  -5  10   3      488.26      527.01     51.42 o 
  -4  10   3      183.43      160.88     31.02 o 
  -3  10   3      392.22      394.64     43.61 o 
  -2  10   3       31.74       18.40     15.33 o 
  -1  10   3     1354.39     1424.05     66.15 o 
   0  10   3      176.24      148.58     34.48 o 
   1  10   3       15.09       34.63     18.31 o 
   2  10   3      871.04      907.50     58.98 o 
   3  10   3       75.35      124.00     26.79 o 
   4  10   3        2.37       -9.20     15.15 o 
   5  10   3       64.08       66.34     23.58 o 
   6  10   3      303.43      269.07     38.82 o 
   7  10   3        7.00       18.36     28.47 o 
   8  10   3      238.90      367.48    106.00 o 
   9  10   3      115.46       -0.74     33.07 o 
  10  10   3        1.49       30.46     38.98 o 
  -8  11   3       29.59      129.68     50.09 o 
  -7  11   3       34.28       68.68     30.53 o 
  -6  11   3      903.18      924.52     72.28 o 
  -5  11   3     1334.31     1307.40     84.43 o 
  -4  11   3      369.41      393.16     47.79 o 
  -3  11   3      751.56      715.66     81.53 o 
  -2  11   3       41.36       -9.60     19.79 o 
  -1  11   3        5.64        7.87     21.93 o 
   0  11   3       47.80       63.82     40.63 o 
   1  11   3        3.60       26.97     21.33 o 
   2  11   3     1179.91     1223.42    197.23 o 
   3  11   3      669.93      545.69     85.17 o 
   4  11   3       77.94       96.03     26.34 o 
   5  11   3      349.20      341.71     45.15 o 
   6  11   3      258.83      134.50     66.68 o 
   7  11   3       15.48        9.43     34.43 o 
   8  11   3      110.43       67.48     93.82 o 
   9  11   3      124.99       73.50     88.25 o 
  -8  12   3        1.36      -36.34     36.34 o 
  -7  12   3        0.70       17.38     28.39 o 
  -6  12   3        2.32       44.25     27.27 o 
  -5  12   3      347.86      390.64     50.24 o 
  -4  12   3      843.66      926.82     71.15 o 
  -3  12   3      396.19      375.36     47.53 o 
  -2  12   3     1372.54     1206.81    157.03 o 
  -1  12   3      235.81      308.79     52.41 o 
   0  12   3      100.59      103.49     35.39 o 
   1  12   3       36.67       52.18     27.30 o 
   2  12   3      333.21      339.27     53.95 o 
   3  12   3      719.02      759.20     77.90 o 
   4  12   3     1369.03     1347.59     82.66 o 
   5  12   3      248.65      290.95     75.62 o 
   6  12   3        6.18      -28.94     28.94 o 
   7  12   3      160.90       61.21     66.16 o 
   8  12   3        0.14        0.12     33.62 o 
  -7  13   3      101.10      147.80     40.81 o 
  -6  13   3        0.67       34.81     28.66 o 
  -5  13   3      103.16       75.65     36.87 o 
  -4  13   3      258.73      344.30     50.57 o 
  -3  13   3      569.56      543.21     71.35 o 
  -2  13   3     2047.67     1884.20    116.18 o 
  -1  13   3      567.20      490.29    178.11 o 
   0  13   3       20.98       -1.45     25.03 o 
   1  13   3      301.36      370.41     62.65 o 
   2  13   3      336.65      320.35     56.73 o 
   3  13   3      596.79      519.75     71.16 o 
   4  13   3      348.49      360.64     61.43 o 
   5  13   3      340.46      323.43     47.79 o 
   6  13   3      219.67      235.26     88.85 o 
   7  13   3      186.95       75.28     71.92 o 
   8  13   3      202.24      235.65    105.18 o 
  -6  14   3      449.88      575.70     65.72 o 
  -5  14   3      113.16      142.63     43.98 o 
  -4  14   3      189.65      253.06     53.97 o 
  -3  14   3        5.74       79.05     33.73 o 
  -2  14   3        4.14       19.48     33.29 o 
  -1  14   3      707.96      866.51    150.89 o 
   0  14   3      230.95      206.32     49.25 o 
   1  14   3      441.84      394.13     65.96 o 
   2  14   3      190.19      188.77     48.78 o 
   3  14   3      330.86      285.29     59.28 o 
   4  14   3      157.29      158.02     50.62 o 
   5  14   3       41.89       49.81     45.74 o 
   6  14   3       39.38       54.23     55.65 o 
   7  14   3      310.48      370.21    119.65 o 
  -4  15   3        6.91       27.67     38.10 o 
  -3  15   3      971.97     1079.55    108.33 o 
  -2  15   3        4.17       38.92     33.47 o 
  -1  15   3       74.07       19.26     34.68 o 
   0  15   3      302.70      312.43     98.79 o 
   1  15   3        4.85       -4.64     34.99 o 
   2  15   3       50.56       55.14     45.16 o 
   3  15   3      193.29      293.37    101.55 o 
   4  15   3      421.80      471.38    108.87 o 
  -1  16   3       38.62        2.40     68.43 o 
   0  16   3        0.93      -28.02     57.83 o 
   1  16   3      122.20       22.19    114.49 o 
   2  16   3      201.80      181.14     79.40 o 
   3  16   3      254.17      263.93     86.18 o 
  -2 -13   4      350.08      415.86     86.94 o 
  -1 -13   4      145.00      174.26     60.84 o 
   0 -13   4      147.45      290.64     75.91 o 
   1 -13   4      368.88      369.20     63.29 o 
   2 -13   4      139.81      107.83     57.86 o 
   3 -13   4        7.30       -9.12     57.89 o 
   4 -13   4        5.82      -28.83     65.21 o 
  -2 -12   4      134.56      241.11     64.66 o 
  -1 -12   4        8.77       21.74     35.50 o 
   0 -12   4      203.53      230.13     48.31 o 
   1 -12   4      585.02      618.32     76.46 o 
   2 -12   4       20.10       46.02     34.95 o 
   3 -12   4        1.77      -28.14     30.15 o 
   4 -12   4       26.16       -7.43     62.39 o 
   5 -12   4      154.75       61.27     77.98 o 
  -6 -11   4      114.12      148.38     89.34 o 
  -5 -11   4      138.21      208.23     88.69 o 
  -2 -11   4      181.24      169.72     41.91 o 
  -1 -11   4      231.43      213.49     45.41 o 
   0 -11   4     1177.12     1232.70     93.63 o 
   1 -11   4      540.20      542.23     69.25 o 
   2 -11   4     1536.18     1539.99    107.50 o 
   3 -11   4     1130.04     1223.45    133.61 o 
   4 -11   4      618.19      814.79    146.68 o 
   5 -11   4       54.22       45.71     35.55 o 
   6 -11   4        0.38       -0.46     39.70 o 
   7 -11   4      294.47       57.29     46.36 o 
  -7 -10   4       34.46       50.24     63.73 o 
  -6 -10   4       73.97       76.18     64.82 o 
  -4 -10   4      596.31      755.59    122.38 o 
  -3 -10   4      281.29      383.46     85.88 o 
  -2 -10   4      202.49      227.99     44.05 o 
  -1 -10   4       37.06       41.61     27.91 o 
   0 -10   4      191.53      195.63     40.39 o 
   1 -10   4      255.68      222.16     45.70 o 
   2 -10   4      523.44      492.34    101.22 o 
   3 -10   4      492.49      576.07     82.57 o 
   4 -10   4      476.59      404.71     75.75 o 
   5 -10   4      579.11      488.00    112.88 o 
   6 -10   4      654.61      523.88     96.01 o 
   7 -10   4       69.96       44.17     35.74 o 
   8 -10   4       35.06       26.87     45.60 o 
  -9  -9   4       79.87      221.01     84.43 o 
  -8  -9   4      323.50      335.07     68.42 o 
  -7  -9   4      157.66      231.32     57.75 o 
  -6  -9   4      123.46      216.04     62.42 o 
  -5  -9   4      697.43      683.43    125.88 o 
  -4  -9   4        5.83       23.08     20.30 o 
  -3  -9   4     1213.45     1202.31     60.38 o 
  -2  -9   4      125.79      123.37     26.91 o 
  -1  -9   4      226.44      270.78     43.89 o 
   0  -9   4       79.21      133.11     33.56 o 
   1  -9   4      142.11      185.70     38.32 o 
   2  -9   4      252.59      245.93     44.11 o 
   3  -9   4      352.98      387.22     57.64 o 
   4  -9   4       31.11       39.50     30.30 o 
   5  -9   4       59.26       52.04     29.73 o 
   6  -9   4      477.43      495.89    180.98 o 
   7  -9   4      121.66       82.10     64.63 o 
   8  -9   4      559.86      555.94    100.27 o 
   9  -9   4        7.40       -8.96     41.94 o 
  -9  -8   4       21.61       99.77     51.83 o 
  -8  -8   4      464.04      505.10     78.05 o 
  -7  -8   4      163.20      195.62     67.44 o 
  -6  -8   4      716.41      834.85     89.67 o 
  -5  -8   4      124.55      168.14     45.99 o 
  -4  -8   4     1298.63     1251.77     80.45 o 
  -3  -8   4     1570.22     1693.43     95.88 o 
  -2  -8   4       51.12       45.35     16.36 o 
  -1  -8   4      438.32      433.87     35.73 o 
   0  -8   4      119.19      122.62     25.52 o 
   1  -8   4     1650.65     1660.01     69.45 o 
   2  -8   4       17.96       10.27     15.08 o 
   3  -8   4      425.56      483.70     60.96 o 
   4  -8   4      261.73      397.12     56.51 o 
   5  -8   4       92.73       70.99     31.33 o 
   6  -8   4      544.39      480.14     66.57 o 
   7  -8   4       26.27       23.80     51.14 o 
   8  -8   4       56.29      153.68     45.79 o 
   9  -8   4       53.68       68.83     47.62 o 
 -10  -7   4       89.09      114.19     64.39 o 
  -9  -7   4       92.61      104.17     44.13 o 
  -8  -7   4        3.36        0.39     29.05 o 
  -7  -7   4       69.93       40.93     24.54 o 
  -6  -7   4      149.69      183.00     36.40 o 
  -5  -7   4      381.32      380.24     44.45 o 
  -4  -7   4      140.25      109.04     24.64 o 
  -3  -7   4      559.46      592.87     52.96 o 
  -2  -7   4       29.33       32.12     13.78 o 
  -1  -7   4     1121.05     1121.95     46.40 o 
   0  -7   4      419.80      384.23     31.62 o 
   1  -7   4      399.67      393.67     38.94 o 
   2  -7   4     3152.75     3129.67    111.95 o 
   3  -7   4      615.98      660.02     50.06 o 
   4  -7   4     2203.38     1971.67     89.29 o 
   5  -7   4      216.47      216.45     33.25 o 
   6  -7   4        1.47       28.75     19.51 o 
   7  -7   4      197.14      195.98     43.77 o 
   8  -7   4      165.76      237.68     48.85 o 
   9  -7   4      414.42      454.24     67.85 o 
  10  -7   4      902.12      936.57    163.45 o 
 -10  -6   4       69.33       80.83     37.11 o 
  -9  -6   4       35.22       45.01     34.90 o 
  -8  -6   4       26.69       49.31     25.61 o 
  -7  -6   4        0.01        0.49     18.77 o 
  -6  -6   4     3132.59     2782.44     99.25 o 
  -5  -6   4      567.96      649.66     56.22 o 
  -4  -6   4     4154.77     3714.33    149.14 o 
  -3  -6   4     2834.00     2911.83     72.81 o 
  -2  -6   4     2092.97     1980.10     78.07 o 
  -1  -6   4      607.22      620.07     36.37 o 
   0  -6   4      101.77      132.92     18.48 o 
   1  -6   4       90.88       79.07     16.26 o 
   2  -6   4      416.65      384.33     29.75 o 
   3  -6   4      522.50      538.25     44.86 o 
   4  -6   4      387.43      381.95     39.27 o 
   5  -6   4     2735.37     2693.79     90.29 o 
   6  -6   4      148.53      149.53     28.91 o 
   7  -6   4       27.88       19.31     21.55 o 
   8  -6   4        7.30       10.56     21.68 o 
   9  -6   4        6.82        8.50     24.65 o 
  10  -6   4       58.96      172.08     73.01 o 
 -11  -5   4      118.56      119.38     60.89 o 
 -10  -5   4      585.65      638.73    121.02 o 
  -9  -5   4     1111.24     1207.87    100.16 o 
  -8  -5   4      856.34      856.90     69.51 o 
  -7  -5   4      615.74      676.43     59.71 o 
  -6  -5   4       51.77       87.12     23.20 o 
  -5  -5   4        4.56       12.20     13.67 o 
  -4  -5   4       55.31       70.28     18.87 o 
  -3  -5   4       38.15       53.61     13.52 o 
  -2  -5   4     3820.22     3949.27     80.49 o 
  -1  -5   4     1017.10     1129.74     48.82 o 
   0  -5   4      879.25      895.14     35.42 o 
   1  -5   4      611.02      574.11     31.96 o 
   2  -5   4      166.80      207.14     21.20 o 
   3  -5   4     1014.46      993.82     38.59 o 
   4  -5   4      867.96      824.82     50.20 o 
   5  -5   4      600.41      713.13     68.55 o 
   6  -5   4      455.83      478.79     68.97 o 
   7  -5   4      988.80     1015.44     63.78 o 
   8  -5   4        4.34      -15.65     17.28 o 
   9  -5   4       63.11      106.57     31.37 o 
  10  -5   4       59.72       56.42     38.62 o 
  11  -5   4       74.67       99.38     83.58 o 
 -11  -4   4        0.33       32.65     35.79 o 
 -10  -4   4       45.88       23.80     24.14 o 
  -9  -4   4       42.04       76.02     31.33 o 
  -8  -4   4       22.54       37.00     25.89 o 
  -7  -4   4      245.61      234.48     39.20 o 
  -6  -4   4      457.11      389.94     42.41 o 
  -5  -4   4     1667.30     1714.51     68.69 o 
  -4  -4   4       46.15       48.71     16.67 o 
  -3  -4   4      184.72      215.47     20.98 o 
  -2  -4   4       53.18       45.40     11.17 o 
  -1  -4   4     4140.02     4121.57    118.38 o 
   0  -4   4      349.95      341.82     23.87 o 
   1  -4   4     5017.48     5226.41     86.93 o 
   2  -4   4       20.23       55.80     11.91 o 
   3  -4   4      301.74      334.62     24.65 o 
   4  -4   4       34.24       51.63     12.85 o 
   5  -4   4        9.34        6.82     12.01 o 
   6  -4   4      963.11      991.14     73.60 o 
   7  -4   4      505.59      467.30     45.02 o 
   8  -4   4      504.26      540.68     49.65 o 
   9  -4   4      706.62      736.41     61.00 o 
  10  -4   4      200.82      308.91     60.56 o 
  11  -4   4        5.05       32.64     37.51 o 
  12  -4   4       47.40       49.37     47.59 o 
 -11  -3   4       20.30       58.86     30.71 o 
 -10  -3   4       11.69       26.36     25.10 o 
  -9  -3   4       16.88       41.65     22.54 o 
  -8  -3   4       37.94       41.90     21.02 o 
  -7  -3   4       40.55       56.71     29.46 o 
  -6  -3   4     1146.75     1172.76     64.01 o 
  -5  -3   4     3947.94     3556.79    280.51 o 
  -4  -3   4     1832.23     1788.57     53.73 o 
  -3  -3   4      168.60      258.86     20.53 o 
  -2  -3   4       47.23       64.05     12.63 o 
  -1  -3   4        0.40        8.11      7.00 o 
   0  -3   4      742.42      770.07     45.01 o 
   1  -3   4      715.57      658.93     41.60 o 
   2  -3   4      794.53      763.20     28.52 o 
   3  -3   4     2114.74     2037.40     50.01 o 
   4  -3   4     1593.04     1598.09     46.82 o 
   5  -3   4     3041.63     3098.64     71.14 o 
   6  -3   4        4.76       20.75     15.32 o 
   7  -3   4       67.64       61.21     18.95 o 
   8  -3   4     1487.83     1481.72     68.82 o 
   9  -3   4      996.16      902.79    154.49 o 
  10  -3   4        6.97        6.69     30.45 o 
  11  -3   4      266.71      342.73     67.88 o 
  12  -3   4        8.83       -2.93     41.14 o 
 -12  -2   4      158.16      381.95    101.58 o 
 -11  -2   4      506.35      514.86     76.60 o 
 -10  -2   4      261.36      348.46     49.77 o 
  -9  -2   4      662.90      590.11     59.61 o 
  -8  -2   4        3.38        4.48     17.75 o 
  -7  -2   4      157.51      127.89     28.81 o 
  -6  -2   4        1.34       16.94     13.69 o 
  -5  -2   4      468.88      511.33     42.39 o 
  -4  -2   4      631.04      634.33     25.97 o 
  -3  -2   4      165.45      154.81     14.93 o 
  -2  -2   4     1782.87     1711.22     41.13 o 
  -1  -2   4       29.15       28.22      7.73 o 
   0  -2   4     2241.99     2290.69     45.12 o 
   1  -2   4      358.96      371.56     18.83 o 
   2  -2   4      110.56      134.95     13.53 o 
   3  -2   4     4511.71     4474.52     75.94 o 
   4  -2   4     4155.19     3793.46     73.14 o 
   5  -2   4      858.82      848.56     35.77 o 
   6  -2   4      175.22      185.65     22.17 o 
   7  -2   4       42.27       42.65     14.87 o 
   8  -2   4       50.86       54.87     19.79 o 
   9  -2   4      305.29      443.85     78.89 o 
  10  -2   4      267.96      243.21     50.24 o 
  11  -2   4      819.58      851.96     94.72 o 
  12  -2   4      145.17      151.52     52.81 o 
 -12  -1   4       78.05      133.24     57.81 o 
 -11  -1   4      349.36      471.50     73.77 o 
 -10  -1   4     1145.56     1040.45     80.10 o 
  -9  -1   4      758.84      758.94    103.84 o 
  -8  -1   4      124.79      209.86     34.25 o 
  -7  -1   4      104.83      113.98     26.55 o 
  -6  -1   4      438.97      457.20     42.16 o 
  -5  -1   4        0.82        6.42     15.72 o 
  -4  -1   4      867.35      920.05     45.68 o 
  -3  -1   4     2151.19     2215.55     45.50 o 
  -2  -1   4       45.87       75.34     10.66 o 
  -1  -1   4      761.57      798.84     24.58 o 
   0  -1   4     4294.77     4403.04     62.04 o 
   1  -1   4      506.57      448.35     27.37 o 
   2  -1   4     2299.96     2453.56     46.63 o 
   3  -1   4     1066.30     1093.87     33.30 o 
   4  -1   4     2491.30     2441.95     55.70 o 
   5  -1   4     1991.58     1895.29     51.92 o 
   6  -1   4      601.03      691.12     43.03 o 
   7  -1   4     1241.52     1234.46     47.42 o 
   8  -1   4     1054.01     1103.78     50.90 o 
   9  -1   4      235.08      319.10     78.31 o 
  10  -1   4       36.98       53.45     32.93 o 
  11  -1   4      125.88      186.15     52.26 o 
  12  -1   4      360.94      397.46     97.59 o 
 -12   0   4      433.16      575.43    122.49 o 
 -11   0   4        7.24       17.83     25.04 o 
 -10   0   4        5.49       22.51     22.05 o 
  -9   0   4      482.39      558.66     57.97 o 
  -8   0   4      144.87      151.89     29.12 o 
  -7   0   4     1113.27     1097.86     64.96 o 
  -6   0   4      603.28      571.89     46.03 o 
  -5   0   4      949.68      986.14     50.52 o 
  -4   0   4      107.83      143.58     21.53 o 
  -3   0   4       30.59       44.69      8.30 o 
  -2   0   4     4997.18     5283.02     75.10 o 
  -1   0   4     5258.13     5458.47     73.40 o 
   0   0   4     3027.76     2988.85     61.21 o 
   1   0   4    11379.87    11744.97    156.22 o 
   2   0   4      748.78      788.72     23.86 o 
   3   0   4     1267.30     1240.58     34.60 o 
   4   0   4      286.39      314.29     22.46 o 
   5   0   4      445.29      470.72     29.12 o 
   6   0   4      519.36      562.34     33.80 o 
   7   0   4      473.19      579.19     37.45 o 
   8   0   4     2168.43     2129.56     65.21 o 
   9   0   4      120.57      147.13     31.24 o 
  10   0   4     1490.02     1409.12     83.63 o 
  11   0   4       60.56      105.22     39.71 o 
  12   0   4       81.10      125.50     66.79 o 
 -12   1   4       27.60       76.07     65.97 o 
 -11   1   4      162.81      248.37     78.69 o 
 -10   1   4      166.06      107.50     29.29 o 
  -9   1   4        0.06       -1.53     16.65 o 
  -8   1   4      766.32      686.99     76.42 o 
  -7   1   4       49.63       49.99     18.70 o 
  -6   1   4     2417.24     2132.76     75.17 o 
  -5   1   4     2522.47     2365.70     85.55 o 
  -4   1   4     4125.85     3996.55     62.96 o 
  -3   1   4      284.36      219.57     15.62 o 
  -2   1   4      193.98      251.94     18.89 o 
  -1   1   4        2.13        1.29      5.23 o 
   0   1   4    17919.76    18830.58    213.21 o 
   1   1   4       31.61       26.32      6.72 o 
   2   1   4     1505.37     1451.72     33.63 o 
   3   1   4     4769.64     4517.06     83.58 o 
   4   1   4      488.40      482.26     26.17 o 
   5   1   4     2380.55     2417.13     57.22 o 
   6   1   4       28.78       59.68     15.25 o 
   7   1   4       28.14       25.17     13.24 o 
   8   1   4      511.98      524.71     55.82 o 
   9   1   4      185.20      199.91     33.22 o 
  10   1   4      748.76      951.38     72.44 o 
  11   1   4      166.80      185.68     49.38 o 
  12   1   4      134.45      288.13     92.29 o 
 -12   2   4      265.11      268.25     98.95 o 
 -11   2   4      193.06      290.53     91.31 o 
 -10   2   4      143.42       91.21     38.62 o 
  -9   2   4       64.98      112.69     29.61 o 
  -8   2   4      220.72      242.12     36.47 o 
  -7   2   4     1276.31     1248.52     68.62 o 
  -6   2   4     2259.58     2184.45     76.41 o 
  -5   2   4        3.36       14.63     11.89 o 
  -4   2   4      155.46      149.33     19.45 o 
  -3   2   4      216.65      176.88     15.01 o 
  -2   2   4       80.12       73.64     10.66 o 
  -1   2   4     4470.60     4501.97     66.48 o 
   0   2   4      855.32      869.18     25.35 o 
   1   2   4      457.33      474.80     20.38 o 
   2   2   4     2128.54     2245.69     43.63 o 
   3   2   4     2144.50     2124.58     45.36 o 
   4   2   4     3834.43     3896.82     69.61 o 
   5   2   4      492.39      475.41     28.40 o 
   6   2   4      497.36      516.51     31.77 o 
   7   2   4     1628.20     1731.16     67.98 o 
   8   2   4        2.64       17.85     13.18 o 
   9   2   4      183.04      164.86     38.97 o 
  10   2   4     2087.24     2078.94    145.05 o 
  11   2   4      420.61      469.63     74.45 o 
  12   2   4      614.07      626.54     85.66 o 
 -11   3   4        1.40       40.56     30.15 o 
 -10   3   4       67.73       69.24     40.14 o 
  -9   3   4        4.90       34.82     26.17 o 
  -8   3   4     1555.97     1390.74     74.49 o 
  -7   3   4      237.66      265.56     35.58 o 
  -6   3   4      219.03      206.94     28.30 o 
  -5   3   4       28.96       45.88     10.59 o 
  -4   3   4     2228.60     2129.35     52.86 o 
  -3   3   4     5552.64     5235.79     90.09 o 
  -2   3   4     1416.61     1358.32     35.84 o 
  -1   3   4       31.97       23.96      7.72 o 
   0   3   4       59.85       48.98      8.94 o 
   1   3   4      337.99      305.49     20.62 o 
   2   3   4        5.67       12.22     10.71 o 
   3   3   4     3489.22     3424.99     58.54 o 
   4   3   4     1028.91     1077.73     33.78 o 
   5   3   4     1377.95     1245.63     39.73 o 
   6   3   4     1467.63     1393.78     45.73 o 
   7   3   4      926.22      932.24     41.62 o 
   8   3   4        4.72        3.30     20.44 o 
   9   3   4      136.18      227.97     46.61 o 
  10   3   4       38.59      123.00     38.76 o 
  11   3   4        0.60       20.25     39.81 o 
  12   3   4      104.23      188.38     54.23 o 
  13   3   4       92.88      107.97     79.62 o 
 -11   4   4      102.55       84.98     74.19 o 
 -10   4   4        0.35       36.47     28.36 o 
  -9   4   4      663.80      735.56     82.28 o 
  -8   4   4        4.46        2.03     20.26 o 
  -7   4   4     4473.98     4251.13    115.85 o 
  -6   4   4      137.00      123.39     23.70 o 
  -5   4   4      640.61      570.61     29.20 o 
  -4   4   4     1598.87     1494.20     42.40 o 
  -3   4   4     1834.48     1848.38     55.70 o 
  -2   4   4     1130.70     1144.52     34.62 o 
  -1   4   4     1699.01     1747.17     42.07 o 
   0   4   4     6794.90     6594.43     90.65 o 
   1   4   4     1064.39      966.12     26.82 o 
   2   4   4     5233.38     5178.91     97.40 o 
   3   4   4       17.74       17.34     13.11 o 
   4   4   4       14.82       28.21      8.52 o 
   5   4   4     1160.93     1139.21     37.15 o 
   6   4   4      675.12      629.25     33.18 o 
   7   4   4      586.63      557.88     42.69 o 
   8   4   4     1236.69     1257.11     94.22 o 
   9   4   4      959.59     1025.65     94.10 o 
  10   4   4      437.69      501.90     71.39 o 
  11   4   4       93.68       33.17     48.96 o 
  12   4   4        0.03       35.98     39.86 o 
 -11   5   4      303.63      252.41     89.83 o 
 -10   5   4        5.66       -9.03     26.60 o 
  -9   5   4      109.68      100.69     34.13 o 
  -8   5   4       88.04      158.15     39.02 o 
  -7   5   4      541.60      708.70    154.30 o 
  -6   5   4       92.22       80.50     25.73 o 
  -5   5   4      118.97      124.64     16.78 o 
  -4   5   4     1660.19     1543.60     44.68 o 
  -3   5   4     4545.40     4319.36     76.61 o 
  -2   5   4      317.70      272.56     21.08 o 
  -1   5   4       18.89       42.12     10.18 o 
   0   5   4       19.52       32.52      8.82 o 
   1   5   4     3037.54     2886.68     52.58 o 
   2   5   4      206.91      163.69     31.35 o 
   3   5   4     1240.83     1263.30     65.51 o 
   4   5   4     1519.60     1455.21     65.48 o 
   5   5   4     1119.02     1151.29     51.66 o 
   6   5   4       25.93       25.75     13.59 o 
   7   5   4       12.33       19.58     14.18 o 
   8   5   4      153.54      184.67     41.84 o 
   9   5   4      273.94      306.72     56.11 o 
  10   5   4      963.65      878.48     97.16 o 
  11   5   4      264.11      274.85     58.38 o 
  12   5   4        2.45       46.18     39.00 o 
 -11   6   4      571.61      634.03    127.95 o 
 -10   6   4        9.97        3.91     29.87 o 
  -9   6   4       19.91       45.23     33.07 o 
  -8   6   4      597.47      536.27     72.60 o 
  -7   6   4      163.65      158.56     63.84 o 
  -6   6   4      201.02      210.46     41.48 o 
  -5   6   4        3.88       -5.68     10.63 o 
  -4   6   4     2394.82     2273.64     56.43 o 
  -3   6   4     2984.75     2896.40     62.21 o 
  -2   6   4     6019.82     6184.56     97.48 o 
  -1   6   4      593.19      596.75     38.46 o 
   0   6   4      121.88      180.03     17.77 o 
   1   6   4      110.39      129.40     20.26 o 
   2   6   4      544.37      556.71     38.32 o 
   3   6   4     5159.66     5244.79    111.37 o 
   4   6   4      135.51      130.31     22.45 o 
   5   6   4      674.86      592.31     43.71 o 
   6   6   4     1026.81     1004.79     66.15 o 
   7   6   4        4.65       25.39     15.23 o 
   8   6   4      407.73      444.69     64.63 o 
   9   6   4      371.04      332.86    128.34 o 
  10   6   4       19.00       18.20     32.03 o 
  11   6   4      109.34       66.69     37.16 o 
  12   6   4      187.73      -49.10     49.10 o 
  -9   7   4      289.09      161.53     42.80 o 
  -8   7   4      619.91      441.12     65.36 o 
  -7   7   4      807.80      761.12     80.71 o 
  -6   7   4       48.27       40.85     17.52 o 
  -5   7   4       53.94       48.94     16.80 o 
  -4   7   4       99.24      103.05     36.08 o 
  -3   7   4      557.37      592.10     41.41 o 
  -2   7   4      890.92      801.75     43.12 o 
  -1   7   4      362.94      361.34     26.16 o 
   0   7   4      658.91      672.03     32.27 o 
   1   7   4     1681.54     1738.21     46.21 o 
   2   7   4     1162.78     1161.38     65.32 o 
   3   7   4      242.06      293.48     31.97 o 
   4   7   4      158.88      154.40     25.02 o 
   5   7   4      988.83      948.85     53.61 o 
   6   7   4     3334.93     3265.07     98.43 o 
   7   7   4       32.06       42.14     20.35 o 
   8   7   4      136.05       99.06     36.12 o 
   9   7   4        5.73       42.58     29.96 o 
  10   7   4        5.52       59.35     34.91 o 
  11   7   4      336.82      107.19    109.33 o 
 -10   8   4      344.83      208.95    250.42 o 
  -9   8   4      364.45      409.63    103.43 o 
  -8   8   4      202.00      184.76     49.07 o 
  -7   8   4      296.48      349.85     61.32 o 
  -6   8   4       27.29       43.67     20.46 o 
  -5   8   4      274.24      346.26     38.79 o 
  -4   8   4      320.72      317.56     35.46 o 
  -3   8   4       17.92       21.52     13.25 o 
  -2   8   4     1182.25     1111.26     52.44 o 
  -1   8   4       29.90       46.85     13.22 o 
   0   8   4     1009.97      992.49     39.56 o 
   1   8   4       57.19       76.33     13.90 o 
   2   8   4     3681.20     3795.96    175.55 o 
   3   8   4       88.26       73.36     19.26 o 
   4   8   4      266.36      240.08     32.20 o 
   5   8   4      489.44      477.71     50.22 o 
   6   8   4      160.54      180.92     30.70 o 
   7   8   4      489.36      611.79     76.31 o 
   8   8   4      951.22      945.95     97.60 o 
   9   8   4      856.88      851.14     99.74 o 
  10   8   4       37.66       32.76     37.41 o 
  11   8   4       95.68       68.24     72.22 o 
 -10   9   4       10.53       45.27     58.54 o 
  -9   9   4        2.31      -13.74     46.04 o 
  -8   9   4       62.77       64.21     38.86 o 
  -7   9   4       13.67        0.15     26.49 o 
  -6   9   4      295.46      353.07     42.37 o 
  -5   9   4     1031.68     1079.16     65.57 o 
  -4   9   4      787.01      808.36     55.99 o 
  -3   9   4      511.80      575.15     94.83 o 
  -2   9   4       28.22       46.27     17.97 o 
  -1   9   4      579.71      580.49     48.08 o 
   0   9   4      221.20      269.07     26.56 o 
   1   9   4      119.00      119.22     23.82 o 
   2   9   4     3915.42     3910.19    106.15 o 
   3   9   4      460.39      516.34     46.35 o 
   4   9   4      401.56      391.58     42.50 o 
   5   9   4       39.68       46.46     23.73 o 
   6   9   4      611.35      545.53     51.83 o 
   7   9   4      335.68      364.35     63.87 o 
   8   9   4      253.27      218.02     53.30 o 
   9   9   4      340.16      370.74     69.20 o 
  10   9   4      604.53      580.21     90.85 o 
  -9  10   4      234.25       82.13    125.77 o 
  -8  10   4      215.47      232.18     58.10 o 
  -7  10   4       37.82       42.84     57.70 o 
  -6  10   4      274.64      262.26     39.31 o 
  -5  10   4      247.16      232.25     37.00 o 
  -4  10   4      194.21      181.27     31.04 o 
  -3  10   4      236.04      250.73     35.70 o 
  -2  10   4     2002.23     2092.57     79.72 o 
  -1  10   4       59.63       79.81     23.51 o 
   0  10   4       22.30       16.10     17.78 o 
   1  10   4       37.25       44.70     20.12 o 
   2  10   4      108.84      136.45     40.24 o 
   3  10   4      680.24      650.88     54.53 o 
   4  10   4      629.36      618.83     55.29 o 
   5  10   4      790.32      860.82     68.37 o 
   6  10   4       98.42      182.06     34.19 o 
   7  10   4       23.44       32.66     35.32 o 
   8  10   4       14.75       13.37     36.52 o 
   9  10   4        3.58      -17.27     31.49 o 
  10  10   4      346.44      471.19     87.92 o 
  -8  11   4      401.15      427.09     79.37 o 
  -7  11   4       90.20      100.67     44.78 o 
  -6  11   4       11.50       31.94     24.18 o 
  -5  11   4        6.89       15.49     21.87 o 
  -4  11   4        0.77       18.87     20.70 o 
  -3  11   4      688.85      737.58     59.08 o 
  -2  11   4       32.29       50.54     21.99 o 
  -1  11   4      543.64      634.43     69.72 o 
   0  11   4      305.75      286.10     54.88 o 
   1  11   4        4.15       25.72     22.10 o 
   2  11   4      638.31      694.89     57.09 o 
   3  11   4      203.53      181.32     32.29 o 
   4  11   4       35.25       53.27     23.61 o 
   5  11   4        5.07       -3.70     18.60 o 
   6  11   4       26.59       26.01     23.25 o 
   7  11   4      419.59      439.73    108.62 o 
   8  11   4      161.39      155.89     52.58 o 
   9  11   4      171.34      189.72     60.56 o 
  -8  12   4      188.64      151.74     87.68 o 
  -7  12   4       12.94       27.61     36.60 o 
  -6  12   4      225.35      291.49     53.89 o 
  -5  12   4      454.18      443.98     52.68 o 
  -4  12   4        3.28        8.34     31.84 o 
  -3  12   4       49.52       28.82     23.73 o 
  -2  12   4        7.80       68.50     29.43 o 
  -1  12   4      941.14     1081.49    151.54 o 
   0  12   4      372.33      434.95     62.51 o 
   1  12   4      563.17      580.17     70.03 o 
   2  12   4       88.59       66.73     32.08 o 
   3  12   4       97.02      142.98     39.22 o 
   4  12   4        0.39       10.83     23.59 o 
   5  12   4      177.06      159.37     33.22 o 
   6  12   4        3.18        5.08     23.14 o 
   7  12   4     1082.37     1319.18    179.12 o 
   8  12   4      266.88      130.49    225.54 o 
   9  12   4      299.82      281.30    112.12 o 
  -7  13   4       32.03        0.67     37.85 o 
  -6  13   4      250.55      195.54     43.94 o 
  -5  13   4      700.01      767.85     75.66 o 
  -4  13   4      573.95      516.85     71.15 o 
  -3  13   4      130.49      151.32     40.07 o 
  -2  13   4      141.48      145.49     47.24 o 
  -1  13   4       15.09        3.56     22.50 o 
   0  13   4     1016.72      913.97     98.57 o 
   1  13   4      832.38      937.69     91.77 o 
   2  13   4      190.02      223.70     49.17 o 
   3  13   4     1274.93     1168.94     99.49 o 
   4  13   4      843.89      834.85     90.19 o 
   5  13   4       10.30        9.57     24.30 o 
   6  13   4      105.14       69.24     87.02 o 
   7  13   4        4.92      -23.81     30.94 o 
   8  13   4       60.70      147.23     83.66 o 
  -6  14   4        2.90       10.31     41.59 o 
  -5  14   4       12.94        7.93     31.02 o 
  -4  14   4      437.45      425.73    148.19 o 
  -3  14   4      302.89      386.77     89.62 o 
  -2  14   4       63.79       77.40     47.62 o 
  -1  14   4       57.88       81.08     34.17 o 
   0  14   4        0.38       -3.22     29.71 o 
   1  14   4        3.43       10.79     30.15 o 
   2  14   4      194.78      257.39     55.01 o 
   3  14   4       50.89       41.49     34.86 o 
   4  14   4      931.22     1092.07    103.39 o 
   5  14   4        5.14       61.23     39.29 o 
   6  14   4       63.29       70.99     48.17 o 
   7  14   4      126.23      172.02     91.36 o 
  -4  15   4      100.08      152.82     50.29 o 
  -3  15   4       41.96       66.63     38.66 o 
  -2  15   4     1195.79     1340.21    166.62 o 
  -1  15   4       54.88       57.93     35.45 o 
   0  15   4      158.65       67.26    112.85 o 
   1  15   4       74.95       82.77     64.71 o 
   2  15   4      125.60      142.88     45.57 o 
   3  15   4       20.24       47.88     40.63 o 
   4  15   4       20.41       61.19     66.43 o 
   5  15   4      125.02      178.63     70.07 o 
  -1  16   4       25.71      -43.09     61.33 o 
   0  16   4      205.37       63.46     42.23 o 
   1  16   4      126.95       90.74     91.66 o 
   2  16   4      264.58      257.93    103.11 o 
   3  16   4       24.70       44.62     60.56 o 
   4  16   4      136.39       82.74     66.90 o 
  -1 -13   5       80.37      121.07     64.06 o 
   0 -13   5      147.26      177.21     69.90 o 
   1 -13   5       13.07      -39.48     53.14 o 
   2 -13   5      280.82      300.03    102.50 o 
  -1 -12   5      169.32      196.23     48.23 o 
   0 -12   5       14.16       -3.33     28.14 o 
   1 -12   5        5.75       13.75     33.93 o 
   2 -12   5       45.90       79.57     40.33 o 
   3 -12   5      259.58      296.32     63.13 o 
   4 -12   5      615.96      926.85    162.58 o 
  -6 -11   5       22.47       59.53     77.93 o 
  -2 -11   5      319.56      371.45     57.30 o 
  -1 -11   5      652.07      587.17     86.67 o 
   0 -11   5        3.05      -33.34     33.34 o 
   1 -11   5        1.69       54.63     31.43 o 
   2 -11   5      334.66      359.03     82.71 o 
   3 -11   5        0.55      -26.61     35.88 o 
   4 -11   5      191.75      188.89     50.71 o 
   5 -11   5       50.70       29.07     26.00 o 
  -7 -10   5      388.51      619.50    146.90 o 
  -5 -10   5       65.94       30.15     49.37 o 
  -4 -10   5      149.37      124.45     41.74 o 
  -2 -10   5      123.56      169.82     42.93 o 
  -1 -10   5      204.81      300.59     51.77 o 
   0 -10   5      296.32      268.27     50.46 o 
   1 -10   5     1805.74     1824.71    106.10 o 
   2 -10   5      374.78      404.82     62.39 o 
   3 -10   5      596.97      616.38     84.67 o 
   4 -10   5       31.33       28.84     30.74 o 
   5 -10   5       13.10        8.22     37.82 o 
   6 -10   5      186.07        5.90     32.72 o 
   7 -10   5      242.26        4.37     41.20 o 
  -6  -9   5      178.68      450.65    105.84 o 
  -5  -9   5      762.68      823.56     87.17 o 
  -4  -9   5      477.46      581.45     72.97 o 
  -3  -9   5      790.90     1024.77    129.37 o 
  -2  -9   5     2896.27     2696.08     95.88 o 
  -1  -9   5        4.47      -16.04     22.04 o 
   0  -9   5        4.89       17.83     22.37 o 
   1  -9   5       67.39       68.98     29.69 o 
   2  -9   5      800.23      853.55     88.77 o 
   3  -9   5       97.33      130.72     62.94 o 
   4  -9   5      137.92      132.49     41.16 o 
   5  -9   5      278.05      251.44     52.26 o 
   6  -9   5       64.09       79.24     36.92 o 
   7  -9   5      172.81       92.78     47.59 o 
   8  -9   5      214.50      151.47     48.08 o 
   9  -9   5      106.47      159.14     68.15 o 
  -7  -8   5      473.78      533.98    116.32 o 
  -6  -8   5       28.88       78.89     33.77 o 
  -5  -8   5      481.40      568.96     94.75 o 
  -4  -8   5       91.20       96.30     40.99 o 
  -3  -8   5      107.16      104.36     48.39 o 
  -2  -8   5       10.67       17.63     17.48 o 
  -1  -8   5        2.49      -12.13     15.54 o 
   0  -8   5        1.18       -4.66     20.51 o 
   1  -8   5       19.46       36.85     22.69 o 
   2  -8   5        1.61       -5.95     19.61 o 
   3  -8   5      866.00      849.85     77.95 o 
   4  -8   5       62.60       30.48     26.85 o 
   5  -8   5      394.80      369.01     58.11 o 
   6  -8   5      178.24      115.97     61.14 o 
   7  -8   5      537.40      666.51     81.64 o 
   8  -8   5       10.14       72.40     38.46 o 
   9  -8   5        9.07       10.48     41.75 o 
  -9  -7   5      737.46      682.52    122.44 o 
  -8  -7   5      107.35       58.33    118.51 o 
  -7  -7   5      123.71      109.68     30.77 o 
  -6  -7   5      396.55      403.01     48.66 o 
  -5  -7   5      830.83      972.47     69.48 o 
  -4  -7   5      728.26      690.24     56.43 o 
  -3  -7   5       59.66       87.61     21.47 o 
  -2  -7   5     1639.59     1589.57     66.65 o 
  -1  -7   5      649.01      619.39     52.95 o 
   0  -7   5      188.95      226.59     32.64 o 
   1  -7   5     1151.67     1039.94     84.67 o 
   2  -7   5      166.55      164.88     36.72 o 
   3  -7   5       40.19       51.09     25.57 o 
   4  -7   5       61.29       53.54     27.27 o 
   5  -7   5       29.18       53.21     28.48 o 
   6  -7   5       28.12       33.59     27.22 o 
   7  -7   5     1238.15     1246.83     99.16 o 
   8  -7   5      316.44      391.89     62.82 o 
   9  -7   5      154.07      138.01     45.69 o 
 -10  -6   5        6.47       47.57     56.47 o 
  -9  -6   5       96.99       94.53     52.48 o 
  -8  -6   5      642.48      626.83     76.41 o 
  -7  -6   5      165.90      229.60     36.86 o 
  -6  -6   5      340.54      379.41     45.28 o 
  -5  -6   5     5089.32     4797.09    132.38 o 
  -4  -6   5     1116.19     1139.08     83.41 o 
  -3  -6   5        4.45        6.02     12.22 o 
  -2  -6   5      106.53      113.10     19.27 o 
  -1  -6   5     1102.03     1028.54     76.68 o 
   0  -6   5       48.37       48.29     17.34 o 
   1  -6   5     1709.42     1632.55     63.12 o 
   2  -6   5     2156.70     2135.08    156.68 o 
   3  -6   5      712.27      734.62     67.34 o 
   4  -6   5      127.05      134.31     32.91 o 
   5  -6   5       14.51       27.04     23.26 o 
   6  -6   5     1197.85     1210.00     91.22 o 
   7  -6   5      780.55      884.02     83.03 o 
   8  -6   5      280.37      265.47     70.07 o 
   9  -6   5      271.32      236.96     51.07 o 
  10  -6   5      386.95      301.01     95.57 o 
 -10  -5   5      218.05       99.84    161.16 o 
  -9  -5   5        3.13        8.36     23.74 o 
  -8  -5   5      253.34      241.00     41.00 o 
  -7  -5   5       15.28       35.11     21.06 o 
  -6  -5   5     1230.25     1219.40     74.04 o 
  -5  -5   5      247.86      276.63     35.74 o 
  -4  -5   5     2297.25     2271.72     94.57 o 
  -3  -5   5        4.39       16.09     11.48 o 
  -2  -5   5       49.28       66.34     14.75 o 
  -1  -5   5      466.57      505.08     32.75 o 
   0  -5   5      266.33      290.37     25.56 o 
   1  -5   5     1030.74      946.34     47.00 o 
   2  -5   5      736.98      693.98     35.54 o 
   3  -5   5     1507.11     1395.33     47.37 o 
   4  -5   5     2155.92     2051.40    112.55 o 
   5  -5   5       31.90       36.40     17.79 o 
   6  -5   5       48.25       60.89     26.73 o 
   7  -5   5       38.13       55.84     27.76 o 
   8  -5   5        6.38       -4.32     24.83 o 
   9  -5   5      414.17      548.37    101.30 o 
  10  -5   5      700.59      776.46    138.55 o 
  11  -5   5      129.10      255.36     99.94 o 
 -11  -4   5      595.49      633.92    124.84 o 
 -10  -4   5       85.95       48.09     43.49 o 
  -9  -4   5      735.73      782.44     72.74 o 
  -8  -4   5        0.80       17.82     21.79 o 
  -7  -4   5      335.54      266.41     39.33 o 
  -6  -4   5       83.88      107.28     24.61 o 
  -5  -4   5      138.34      163.47     27.97 o 
  -4  -4   5     1422.30     1391.20     62.54 o 
  -3  -4   5     1004.48     1013.34     40.15 o 
  -2  -4   5     1088.76     1073.38     43.14 o 
  -1  -4   5      205.99      282.31     23.70 o 
   0  -4   5      101.38      118.20     16.02 o 
   1  -4   5     1829.41     1773.75     65.22 o 
   2  -4   5      131.73      145.16     18.01 o 
   3  -4   5      776.54      686.60     32.93 o 
   4  -4   5     1817.98     1749.75     68.21 o 
   5  -4   5      811.22      809.67     47.81 o 
   6  -4   5     1615.98     1568.14     65.24 o 
   7  -4   5        6.87        6.93     17.74 o 
   8  -4   5      339.29      357.28     42.87 o 
   9  -4   5       45.11       39.26     32.35 o 
  10  -4   5        7.76       15.35     49.31 o 
  11  -4   5      449.97      795.24    141.44 o 
 -11  -3   5       25.97       55.78     32.62 o 
 -10  -3   5       16.27       10.52     27.94 o 
  -9  -3   5      175.20      234.06     40.99 o 
  -8  -3   5      172.63      212.38     37.30 o 
  -7  -3   5      363.22      455.81     59.85 o 
  -6  -3   5       95.03       90.67     23.05 o 
  -5  -3   5      159.19      154.63     25.52 o 
  -4  -3   5       14.64       -5.14     10.27 o 
  -3  -3   5      414.28      441.27     27.61 o 
  -2  -3   5     5014.23     4802.10     93.81 o 
  -1  -3   5     3207.38     3037.48     76.02 o 
   0  -3   5     5017.95     4923.82    100.45 o 
   1  -3   5      134.53      121.17     15.09 o 
   2  -3   5     2183.87     2103.47     67.05 o 
   3  -3   5       18.01       39.23     10.28 o 
   4  -3   5      536.88      545.07     42.83 o 
   5  -3   5     3041.53     3005.63     71.93 o 
   6  -3   5      222.15      278.83     33.14 o 
   7  -3   5      188.81      188.82     30.19 o 
   8  -3   5      406.30      440.73     45.61 o 
   9  -3   5      176.49      169.62     33.75 o 
  10  -3   5        2.29       27.38     40.68 o 
  11  -3   5        0.65        0.47     35.66 o 
  12  -3   5      147.27      295.12     98.57 o 
 -11  -2   5       37.22       57.91     30.19 o 
 -10  -2   5       22.67      -26.02     26.02 o 
  -9  -2   5      420.97      399.87     53.99 o 
  -8  -2   5      300.02      310.62     42.68 o 
  -7  -2   5     1411.74     1386.18     71.01 o 
  -6  -2   5      324.49      331.79     43.32 o 
  -5  -2   5     2270.26     2358.81     80.32 o 
  -4  -2   5     1202.55     1206.59     82.37 o 
  -3  -2   5      837.39      803.55     40.75 o 
  -2  -2   5     1064.15     1025.25     33.57 o 
  -1  -2   5       83.40      109.76     13.53 o 
   0  -2   5      816.68      788.80     26.82 o 
   1  -2   5     1970.21     1996.71     41.36 o 
   2  -2   5      470.25      500.15     23.24 o 
   3  -2   5       81.85       87.30     13.38 o 
   4  -2   5        3.68        5.99      8.94 o 
   5  -2   5        0.44        9.87     10.23 o 
   6  -2   5      494.67      454.80     34.57 o 
   7  -2   5       47.47       69.51     17.14 o 
   8  -2   5      104.89      144.77     27.90 o 
   9  -2   5      200.93      244.59     51.79 o 
  10  -2   5      128.64      158.49     45.60 o 
  11  -2   5       55.80      111.14     43.64 o 
  12  -2   5        9.34       18.44     39.17 o 
 -11  -1   5       27.66       74.93     30.33 o 
 -10  -1   5      275.29      301.53     48.15 o 
  -9  -1   5       44.88       46.94     24.00 o 
  -8  -1   5      330.11      378.43     46.81 o 
  -7  -1   5      194.56      188.73     31.77 o 
  -6  -1   5       18.65       39.84     16.86 o 
  -5  -1   5      270.82      208.64     37.23 o 
  -4  -1   5     1725.48     1678.46     61.08 o 
  -3  -1   5       42.80       38.44      9.56 o 
  -2  -1   5      762.69      855.12     28.90 o 
  -1  -1   5     1219.57     1311.31     33.95 o 
   0  -1   5     2322.88     2107.84     57.48 o 
   1  -1   5     2922.52     2796.94     98.53 o 
   2  -1   5      731.64      664.46     26.18 o 
   3  -1   5     3624.33     3826.05     91.52 o 
   4  -1   5     2409.76     2428.61     70.67 o 
   5  -1   5     1902.68     1920.11     54.22 o 
   6  -1   5      930.35      949.35     42.04 o 
   7  -1   5       91.16       92.01     18.54 o 
   8  -1   5      699.92      815.93     48.16 o 
   9  -1   5       94.78      123.84     37.16 o 
  10  -1   5      343.48      478.52     66.72 o 
  11  -1   5      532.36      638.30     81.29 o 
  12  -1   5      208.40      257.49     84.48 o 
 -11   0   5       67.65       68.19     37.06 o 
 -10   0   5      239.73      320.81     49.45 o 
  -9   0   5       25.01       58.18     23.34 o 
  -8   0   5      334.84      330.78     42.90 o 
  -7   0   5      158.40      228.19     34.48 o 
  -6   0   5       97.80       73.67     18.75 o 
  -5   0   5     1326.50     1222.67     54.65 o 
  -4   0   5      721.68      718.30     39.48 o 
  -3   0   5     4610.70     4540.37     76.76 o 
  -2   0   5     8827.58     9070.70    115.64 o 
  -1   0   5     6959.38     7259.33     95.13 o 
   0   0   5      994.42     1110.18     39.11 o 
   1   0   5      237.67      326.48     25.64 o 
   2   0   5      452.10      464.06     19.59 o 
   3   0   5      556.56      490.95     24.40 o 
   4   0   5     4126.74     4192.40     76.74 o 
   5   0   5    12854.67    13554.48    173.65 o 
   6   0   5      851.45      843.60     67.83 o 
   7   0   5      346.61      341.88     32.23 o 
   8   0   5     1496.49     1522.49     59.18 o 
   9   0   5       44.43       55.92     23.40 o 
  10   0   5      286.80      376.77     58.26 o 
  11   0   5      238.47      270.54     78.58 o 
  12   0   5      326.45      291.24     89.23 o 
 -11   1   5      788.54     1122.91    154.77 o 
 -10   1   5      458.28      484.58     57.00 o 
  -9   1   5      662.23      674.50     63.75 o 
  -8   1   5     2286.50     2391.74     94.17 o 
  -7   1   5      703.71      749.95     57.52 o 
  -6   1   5       54.31       84.18     20.28 o 
  -5   1   5       49.77       64.96     17.58 o 
  -4   1   5      170.70      176.75     15.18 o 
  -3   1   5     5464.33     5774.12     94.58 o 
  -2   1   5     5554.98     5551.65     82.10 o 
  -1   1   5     4214.68     4277.74     69.05 o 
   0   1   5      140.38      147.19     13.24 o 
   1   1   5      708.47      734.84     22.77 o 
   2   1   5     3495.68     3499.47     65.88 o 
   3   1   5      643.55      649.49     26.10 o 
   4   1   5      331.66      384.07     25.23 o 
   5   1   5     1048.04     1022.48     38.75 o 
   6   1   5      274.10      283.28     25.96 o 
   7   1   5      906.23      869.31     43.41 o 
   8   1   5      278.99      279.28     33.35 o 
   9   1   5       96.73       89.28     26.15 o 
  10   1   5        7.30        7.83     27.52 o 
  11   1   5       51.34      116.54     56.41 o 
  12   1   5        2.12       25.99     45.27 o 
 -11   2   5      156.30       78.81     98.60 o 
 -10   2   5        0.99       67.08     33.16 o 
  -9   2   5      452.22      458.11     53.28 o 
  -8   2   5      464.66      509.80     52.67 o 
  -7   2   5     3115.58     3199.60    102.20 o 
  -6   2   5     1894.00     1825.22     70.98 o 
  -5   2   5      266.73      252.40     30.61 o 
  -4   2   5        4.03       15.38      7.96 o 
  -3   2   5       53.42       52.53     10.18 o 
  -2   2   5       16.23       27.30      8.94 o 
  -1   2   5     1011.94      948.54     39.00 o 
   0   2   5      668.67      662.35     24.51 o 
   1   2   5     1290.89     1103.75     30.70 o 
   2   2   5     2057.83     2161.13     45.69 o 
   3   2   5     1416.46     1585.67     40.51 o 
   4   2   5      920.17      887.06     38.31 o 
   5   2   5      397.08      391.39     27.58 o 
   6   2   5      109.37       87.84     19.15 o 
   7   2   5     2065.00     2027.91    158.17 o 
   8   2   5      451.59      423.32     36.10 o 
   9   2   5       12.22       24.50     25.38 o 
  10   2   5      808.36      848.33     88.80 o 
  11   2   5      295.72      259.43     55.23 o 
  12   2   5       77.72      135.33     70.56 o 
 -11   3   5      133.61       56.41     75.94 o 
 -10   3   5      122.41       86.16     36.84 o 
  -9   3   5        0.23       15.09     24.62 o 
  -8   3   5      168.88      185.73     33.71 o 
  -7   3   5       37.71       33.85     15.82 o 
  -6   3   5      359.83      373.68     59.09 o 
  -5   3   5      262.00      251.17     30.58 o 
  -4   3   5      150.74      126.33     18.96 o 
  -3   3   5      860.11      812.72     34.09 o 
  -2   3   5     1066.77      990.52     32.34 o 
  -1   3   5       17.02       18.40      7.65 o 
   0   3   5       19.64       18.22      7.64 o 
   1   3   5     1184.89     1125.76     31.83 o 
   2   3   5     4994.81     4743.24     73.17 o 
   3   3   5      435.65      358.95     20.90 o 
   4   3   5     2487.32     2248.84     51.91 o 
   5   3   5      681.67      694.23     33.19 o 
   6   3   5      134.07      170.23     20.69 o 
   7   3   5      561.16      542.23     44.55 o 
   8   3   5      907.79      857.00     55.92 o 
   9   3   5      786.20      763.99     81.26 o 
  10   3   5     1309.45     1398.83    110.80 o 
  11   3   5      240.09      238.72     56.06 o 
  12   3   5       70.56      103.50     45.74 o 
 -11   4   5      838.86      712.34    133.47 o 
 -10   4   5      537.65      598.97    114.96 o 
  -9   4   5       26.97       43.57     28.13 o 
  -8   4   5       72.08      134.07     36.59 o 
  -7   4   5      175.06      193.50     31.69 o 
  -6   4   5      211.22      275.26     35.27 o 
  -5   4   5      924.86      868.96     41.14 o 
  -4   4   5     3055.86     2827.69     62.28 o 
  -3   4   5      176.75      187.85     18.79 o 
  -2   4   5     2379.85     2279.93     64.96 o 
  -1   4   5      150.14      169.21     17.50 o 
   0   4   5      962.55      962.06     55.55 o 
   1   4   5      325.41      276.07     18.19 o 
   2   4   5       50.37       42.97      8.66 o 
   3   4   5     1053.46      993.82     29.27 o 
   4   4   5     2873.93     2649.19     54.69 o 
   5   4   5        5.76       10.31      9.08 o 
   6   4   5       18.14       21.22     13.48 o 
   7   4   5     2081.32     1923.94     70.77 o 
   8   4   5       60.33       59.98     19.57 o 
   9   4   5       92.13       65.93     32.13 o 
  10   4   5       52.76       75.50     34.32 o 
  11   4   5      653.68      603.03     83.20 o 
  12   4   5      188.28      238.22     61.61 o 
 -11   5   5       43.57       30.47     36.10 o 
 -10   5   5      789.65      842.21    137.67 o 
  -9   5   5     1291.46     1354.33    112.34 o 
  -8   5   5      430.33      394.48     60.46 o 
  -7   5   5     1276.61     1237.61    112.09 o 
  -6   5   5      615.85      603.44     66.01 o 
  -5   5   5      296.47      314.29     42.24 o 
  -4   5   5      700.92      651.50     32.42 o 
  -3   5   5     1426.74     1407.58     43.02 o 
  -2   5   5     8146.48     7870.20    113.65 o 
  -1   5   5     1295.10     1212.72     37.93 o 
   0   5   5      482.55      493.87     25.33 o 
   1   5   5     1845.45     1801.93     42.33 o 
   2   5   5       37.69       65.80     15.64 o 
   3   5   5      477.42      450.49     35.31 o 
   4   5   5      297.98      331.43     31.95 o 
   5   5   5        4.13       -4.27     10.20 o 
   6   5   5       18.92       31.02     14.72 o 
   7   5   5      794.59      752.69     51.60 o 
   8   5   5       11.04       36.34     23.31 o 
   9   5   5      901.81      945.39     93.00 o 
  10   5   5       10.24       -3.82     24.88 o 
  11   5   5       22.36       12.36     61.44 o 
  12   5   5       66.00      129.05     49.62 o 
 -10   6   5       17.62        4.79     65.83 o 
  -9   6   5      245.52      168.79     46.25 o 
  -8   6   5       16.92       16.97     39.35 o 
  -7   6   5      403.06      417.44     60.33 o 
  -6   6   5     1934.10     1598.08     93.16 o 
  -5   6   5     1481.62     1407.26     56.78 o 
  -4   6   5     1384.06     1311.28     64.01 o 
  -3   6   5     2133.60     2048.13     54.35 o 
  -2   6   5     4204.04     4332.26     80.85 o 
  -1   6   5     1471.71     1454.37     43.47 o 
   0   6   5      400.11      357.66     31.27 o 
   1   6   5     1202.92     1166.62     53.63 o 
   2   6   5      653.67      631.53     41.86 o 
   3   6   5     4644.92     4579.62    105.05 o 
   4   6   5       68.12       70.03     17.69 o 
   5   6   5     1072.77     1098.84     55.90 o 
   6   6   5      692.18      768.86     52.26 o 
   7   6   5     1297.85     1369.59     65.17 o 
   8   6   5      734.19      690.16    119.68 o 
   9   6   5      886.29     1004.86    127.57 o 
  10   6   5      963.16      932.81    136.09 o 
  11   6   5      274.16      181.73    114.66 o 
  12   6   5       51.61       43.98     41.27 o 
  -9   7   5        1.23        5.59     29.24 o 
  -8   7   5      131.62      142.11     41.68 o 
  -7   7   5      801.15      841.19     87.69 o 
  -6   7   5       26.66       45.91     25.90 o 
  -5   7   5     1335.72     1280.08     81.97 o 
  -4   7   5      234.53      213.87     27.66 o 
  -3   7   5     3005.58     2891.76     67.51 o 
  -2   7   5     1006.20     1066.56     41.45 o 
  -1   7   5       31.54       47.01     12.47 o 
   0   7   5     1165.34     1190.90     64.87 o 
   1   7   5        6.13        6.39      8.09 o 
   2   7   5     8073.11     8224.99    164.61 o 
   3   7   5     1735.09     1558.39     61.90 o 
   4   7   5     2956.19     2896.31     88.18 o 
   5   7   5     1190.21     1137.42     90.74 o 
   6   7   5      257.95      259.16     35.01 o 
   7   7   5      307.27      278.00     37.32 o 
   8   7   5       48.29       58.25     29.76 o 
   9   7   5       20.00        0.26     26.33 o 
  10   7   5      135.87       75.16     76.84 o 
  11   7   5      518.09      562.27    119.22 o 
  -9   8   5       80.94       25.73     34.57 o 
  -8   8   5        9.20       22.39     27.36 o 
  -7   8   5       88.54       98.68     35.27 o 
  -6   8   5       10.08        2.52     23.08 o 
  -5   8   5     1239.06     1153.88     59.35 o 
  -4   8   5       37.24       30.89     14.17 o 
  -3   8   5     1058.38      957.23     51.87 o 
  -2   8   5     1387.68     1489.07     55.39 o 
  -1   8   5     2227.46     2142.90     58.83 o 
   0   8   5       21.37       44.46     12.62 o 
   1   8   5      651.89      647.16     65.91 o 
   2   8   5      149.25      196.30     48.58 o 
   3   8   5     1588.05     1255.11     69.43 o 
   4   8   5     3321.77     3089.15    144.90 o 
   5   8   5      120.24      147.95     27.82 o 
   6   8   5     2105.78     2044.70     86.31 o 
   7   8   5      714.51      732.10     58.29 o 
   8   8   5       50.85       33.24     32.56 o 
   9   8   5       28.33       13.27     28.93 o 
  10   8   5      157.12       62.69     62.83 o 
  11   8   5      102.24        3.64     47.51 o 
  -9   9   5      160.50       22.02     32.68 o 
  -8   9   5      149.19       77.08     66.24 o 
  -7   9   5       17.82       -7.42     26.34 o 
  -6   9   5        5.23        6.52     18.59 o 
  -5   9   5       66.24       78.45     23.17 o 
  -4   9   5      167.42      250.67     35.93 o 
  -3   9   5      530.24      504.50     45.02 o 
  -2   9   5      743.40      763.59     51.06 o 
  -1   9   5     1719.07     1567.28     62.79 o 
   0   9   5     1369.62     1285.99     58.94 o 
   1   9   5      136.81      139.78     35.22 o 
   2   9   5        1.64        2.54     15.52 o 
   3   9   5       92.11       90.03     35.27 o 
   4   9   5      825.12      783.33     58.24 o 
   5   9   5     1689.72     1540.52     73.68 o 
   6   9   5      222.09      191.79     33.95 o 
   7   9   5     1391.74     1367.64     76.25 o 
   8   9   5      425.77      470.10     73.17 o 
   9   9   5       21.79      -18.25     29.94 o 
  10   9   5      720.31      671.94     96.05 o 
  -9  10   5       47.20       23.91     37.22 o 
  -8  10   5      848.15     1050.98    229.80 o 
  -7  10   5      156.70      153.20     79.60 o 
  -6  10   5       85.41      115.75     29.23 o 
  -5  10   5      218.54      182.20     31.72 o 
  -4  10   5      972.73      905.95     62.63 o 
  -3  10   5      907.85      903.01     75.86 o 
  -2  10   5        1.02       19.52     15.10 o 
  -1  10   5     1764.96     1670.58     69.66 o 
   0  10   5     1324.16     1299.19     81.70 o 
   1  10   5      242.93      305.59     37.86 o 
   2  10   5      154.88      189.56     30.26 o 
   3  10   5     1190.01     1137.41     70.72 o 
   4  10   5        0.27       -0.33     17.47 o 
   5  10   5      208.09      230.36     36.98 o 
   6  10   5      100.92      146.69     44.64 o 
   7  10   5      153.70      181.99     50.72 o 
   8  10   5      638.55      551.17    120.23 o 
   9  10   5      404.44      378.49     73.40 o 
  10  10   5       22.98        7.63     40.50 o 
  -8  11   5       42.29       68.72     47.78 o 
  -7  11   5       66.13       62.27     40.67 o 
  -6  11   5      765.06      848.80     67.79 o 
  -5  11   5      200.62      254.96     39.60 o 
  -4  11   5     1144.45     1230.87     74.14 o 
  -3  11   5      344.26      321.45     41.21 o 
  -2  11   5      137.62       76.46     28.09 o 
  -1  11   5      373.89      363.72     81.04 o 
   0  11   5       52.47       39.72     24.46 o 
   1  11   5      864.68      870.03    104.80 o 
   2  11   5      230.50      315.00     41.50 o 
   3  11   5      589.62      593.37     56.44 o 
   4  11   5     2013.95     2036.06     88.47 o 
   5  11   5      965.64      933.21     69.83 o 
   6  11   5       33.43       67.06     26.22 o 
   7  11   5      237.85      215.79     57.31 o 
   8  11   5       24.82       32.54     37.89 o 
   9  11   5       41.12       74.62     44.99 o 
  -8  12   5      213.61      255.91     96.55 o 
  -7  12   5      168.51      184.79     52.71 o 
  -6  12   5      512.32      506.18     56.62 o 
  -5  12   5       16.13       29.11     25.42 o 
  -4  12   5      491.44      512.68     55.73 o 
  -3  12   5      586.61      562.99     68.94 o 
  -2  12   5     1141.45     1098.40    146.30 o 
  -1  12   5      811.09      849.35     83.77 o 
   0  12   5      286.08      353.22     56.83 o 
   1  12   5       64.85       78.56     32.62 o 
   2  12   5        2.55      -13.62     21.02 o 
   3  12   5       91.99       65.50     25.02 o 
   4  12   5      792.86      865.68     71.35 o 
   5  12   5     1062.68     1159.86     81.23 o 
   6  12   5       99.18      176.60     37.69 o 
   7  12   5      154.48      216.62     68.37 o 
   8  12   5      208.75      156.14     54.30 o 
   9  12   5       24.59       65.48     73.45 o 
  -7  13   5      198.25      234.28     63.63 o 
  -6  13   5       41.45       49.90     30.45 o 
  -5  13   5        0.72       -4.45     25.56 o 
  -4  13   5      202.75      184.72     45.61 o 
  -3  13   5      514.20      575.46    100.46 o 
  -2  13   5      332.64      484.28     70.01 o 
  -1  13   5      338.04      357.78     58.09 o 
   0  13   5       80.91       65.12     32.58 o 
   1  13   5        4.54       29.83     29.46 o 
   2  13   5        5.37        2.35     26.58 o 
   3  13   5       53.23       59.40     34.95 o 
   4  13   5       11.80       63.00     32.82 o 
   5  13   5       75.38       95.55     48.30 o 
   6  13   5      391.21      459.92     69.26 o 
   7  13   5      414.10      414.63     88.85 o 
   8  13   5        2.07       27.63     69.03 o 
  -6  14   5      103.38      126.48     58.92 o 
  -5  14   5      189.60      190.36     48.02 o 
  -4  14   5       38.39       26.00     35.39 o 
  -3  14   5       38.25       77.96     36.13 o 
  -2  14   5       53.83       72.48     36.10 o 
  -1  14   5      428.81      478.00     71.82 o 
   0  14   5      852.95      937.28    159.14 o 
   1  14   5     1163.47     1295.20    181.14 o 
   2  14   5      275.60      285.26     54.43 o 
   3  14   5        5.67       -0.75     31.96 o 
   4  14   5        3.66        3.62     31.06 o 
   5  14   5        4.11       13.58     70.72 o 
   6  14   5      457.48      469.00    118.12 o 
   7  14   5        4.40       -5.62     62.47 o 
  -5  15   5      337.01      371.84     86.72 o 
  -4  15   5      414.15      483.82     75.89 o 
  -3  15   5      236.39      122.71     71.57 o 
  -2  15   5      163.89      247.34     55.81 o 
  -1  15   5       52.04      114.09     42.67 o 
   0  15   5      389.24      671.98    138.44 o 
   1  15   5      202.95       74.87    162.85 o 
   2  15   5      113.95       93.29     69.90 o 
   3  15   5      474.55      495.62     77.09 o 
   4  15   5       98.09      120.32     50.98 o 
   5  15   5        2.97       53.95     40.86 o 
  -1  16   5       58.55       98.06     48.03 o 
   0  16   5       23.86        2.98     38.17 o 
   1  16   5        4.08       31.61     36.38 o 
   2  16   5      122.96       49.09     63.13 o 
   3  16   5      102.31      195.94     75.42 o 
   4  16   5      227.92      228.55     80.93 o 
  -1 -12   6       91.79       66.43     64.50 o 
   0 -12   6      154.96      209.00     55.48 o 
   1 -12   6      196.15      300.92     61.81 o 
   2 -12   6       88.90      101.38     77.27 o 
   3 -12   6      137.73      232.81     96.99 o 
  -3 -11   6       68.04      110.86     66.19 o 
  -2 -11   6        6.72       38.88     50.41 o 
  -1 -11   6      146.79      129.74     39.47 o 
   0 -11   6      477.65      514.47     97.67 o 
   1 -11   6      727.75      724.82    139.89 o 
   2 -11   6       47.81       48.49     36.66 o 
   3 -11   6      587.34      563.31     80.37 o 
   4 -11   6      179.54      173.84    122.68 o 
  -6 -10   6        2.70      -17.37     47.51 o 
  -5 -10   6      419.78      523.23    115.01 o 
  -4 -10   6      107.53       43.80     33.73 o 
  -3 -10   6      250.81      332.47     85.30 o 
  -2 -10   6      111.83      154.88     60.45 o 
  -1 -10   6      367.56      417.78     61.11 o 
   0 -10   6        0.81       15.07     28.62 o 
   1 -10   6       17.10       33.69     32.03 o 
   2 -10   6        1.00        9.56     30.56 o 
   3 -10   6      620.69      608.30    101.47 o 
   4 -10   6      453.92      323.83     60.85 o 
   6 -10   6        2.66        0.88     28.78 o 
  -7  -9   6       22.93       90.16     67.06 o 
  -6  -9   6       62.79       32.55     60.78 o 
  -5  -9   6        3.18       28.42     32.13 o 
  -4  -9   6        1.19       19.70     29.34 o 
  -3  -9   6       15.77       -4.21     27.94 o 
  -2  -9   6       49.07       50.79     29.05 o 
  -1  -9   6      508.13      579.54    102.64 o 
   0  -9   6      704.10      663.95     71.90 o 
   1  -9   6      156.96      161.70     40.44 o 
   2  -9   6        0.48        7.97     26.82 o 
   3  -9   6      173.86      172.80     57.07 o 
   4  -9   6      495.64      451.09     65.87 o 
   8  -9   6      152.49       91.20     62.31 o 
  -7  -8   6      181.22      -32.44     40.14 o 
  -6  -8   6       44.85      129.05     41.65 o 
  -5  -8   6      143.04      235.97     79.46 o 
  -4  -8   6      176.01      190.97     54.53 o 
  -3  -8   6       62.61       91.29     74.00 o 
  -2  -8   6      100.24       75.55     24.47 o 
  -1  -8   6     1044.71     1107.35     78.55 o 
   0  -8   6     1511.91     1476.72     89.41 o 
   1  -8   6      202.15      243.09     45.59 o 
   2  -8   6      642.38      755.66     76.96 o 
   3  -8   6      341.08      443.04     62.77 o 
   4  -8   6       19.28       50.46     31.34 o 
   5  -8   6        1.67        7.47     26.97 o 
   6  -8   6       86.20       36.40     41.83 o 
   7  -8   6      450.92      527.35     75.42 o 
   8  -8   6      263.14      365.35     93.77 o 
   9  -8   6       22.81       39.59     62.37 o 
  -8  -7   6        6.94       28.56     43.85 o 
  -7  -7   6       23.19       20.78     39.59 o 
  -6  -7   6     1070.02      900.15     91.65 o 
  -5  -7   6       57.55      115.56     36.58 o 
  -4  -7   6     1530.34     1643.36    102.18 o 
  -3  -7   6      175.04      155.16     39.10 o 
  -2  -7   6      601.72      666.21     53.23 o 
  -1  -7   6        7.96        0.31     15.28 o 
   0  -7   6       12.36       38.22     19.41 o 
   1  -7   6       26.35       66.68     27.84 o 
   2  -7   6      206.60      251.50     44.31 o 
   3  -7   6     1132.24      961.66     80.65 o 
   4  -7   6      297.21      193.69     42.28 o 
   5  -7   6     1111.01     1194.92     94.05 o 
   6  -7   6      192.24      184.40     44.60 o 
   7  -7   6       30.45       18.51     26.79 o 
   8  -7   6      289.27      364.50    120.47 o 
   9  -7   6      123.86       93.07     62.67 o 
  10  -7   6      588.74      716.87    114.79 o 
  -8  -6   6      104.17       51.43     79.29 o 
  -7  -6   6       23.22       32.15     29.26 o 
  -6  -6   6      189.92      162.83     42.16 o 
  -5  -6   6      480.57      521.95     67.08 o 
  -4  -6   6      917.33      965.74     83.12 o 
  -3  -6   6      961.23      909.40     78.67 o 
  -2  -6   6       13.14       43.37     18.04 o 
  -1  -6   6       42.19       61.68     19.58 o 
   0  -6   6      373.55      421.30     41.39 o 
   1  -6   6      154.48      139.46     25.63 o 
   2  -6   6       21.23        6.51     19.58 o 
   3  -6   6      587.05      608.07     63.92 o 
   4  -6   6      287.50      307.03     79.40 o 
   5  -6   6      142.37      178.34     54.86 o 
   6  -6   6      726.10      804.01     80.56 o 
   7  -6   6      195.33      239.01     89.67 o 
   8  -6   6        0.29       11.00     29.33 o 
   9  -6   6       77.54       72.93     38.98 o 
  10  -6   6        4.00       74.54     65.59 o 
  -9  -5   6      362.69      397.45     55.52 o 
  -8  -5   6      119.37      100.66     39.56 o 
  -7  -5   6      544.29      601.20     70.70 o 
  -6  -5   6       58.31       47.46     22.77 o 
  -5  -5   6     1011.70     1037.31     67.54 o 
  -4  -5   6     2470.60     2293.41    267.78 o 
  -3  -5   6      276.33      276.52     39.97 o 
  -2  -5   6      331.93      321.30     34.52 o 
  -1  -5   6     1606.33     1419.00     63.85 o 
   0  -5   6      673.00      749.67     49.03 o 
   1  -5   6       19.29       32.99     15.33 o 
   2  -5   6        4.31        3.65     12.87 o 
   3  -5   6      551.43      598.31     59.43 o 
   4  -5   6     1018.30      998.01     76.49 o 
   5  -5   6     2059.05     1892.17    110.83 o 
   6  -5   6       93.57      105.81     33.13 o 
   7  -5   6      103.70      103.43     34.22 o 
   8  -5   6       82.13       85.81     35.45 o 
   9  -5   6      419.03      500.43     69.60 o 
  10  -5   6       23.15       11.52     59.85 o 
 -10  -4   6      107.69      163.90     40.94 o 
  -9  -4   6      294.01      289.08     47.59 o 
  -8  -4   6        8.11       28.17     23.94 o 
  -7  -4   6      321.88      278.03     40.88 o 
  -6  -4   6      145.36      134.56     27.05 o 
  -5  -4   6      326.60      329.73     39.86 o 
  -4  -4   6       78.81       69.29     19.24 o 
  -3  -4   6      317.20      325.54     33.62 o 
  -2  -4   6     5179.75     5015.87    101.48 o 
  -1  -4   6     1892.57     1858.27     65.02 o 
   0  -4   6     1193.03     1115.16     61.98 o 
   1  -4   6      620.48      610.33     43.21 o 
   2  -4   6     3791.39     3677.76     96.18 o 
   3  -4   6      877.16      883.09     51.40 o 
   4  -4   6      182.01      188.53     28.35 o 
   5  -4   6      406.40      460.89     75.85 o 
   6  -4   6       94.35      111.59     32.74 o 
   7  -4   6      458.42      497.81     64.14 o 
   8  -4   6      235.31      315.43     52.34 o 
   9  -4   6     1366.01     1553.39     99.46 o 
  10  -4   6      158.01      178.47     79.19 o 
  11  -4   6       47.96       69.90     71.92 o 
 -10  -3   6        3.19       27.85     26.94 o 
  -9  -3   6       62.57       37.29     27.07 o 
  -8  -3   6      305.79      363.73     48.63 o 
  -7  -3   6     1539.14     1594.09     80.43 o 
  -6  -3   6      189.53      209.54     33.43 o 
  -5  -3   6     1020.53     1020.59     62.44 o 
  -4  -3   6     2688.39     2683.82     86.46 o 
  -3  -3   6     2240.35     2225.60     57.47 o 
  -2  -3   6       28.97       35.99     11.05 o 
  -1  -3   6      136.30      155.50     17.25 o 
   0  -3   6       99.82      117.21     27.47 o 
   1  -3   6       52.57       68.27     16.25 o 
   2  -3   6      464.69      453.65     37.44 o 
   3  -3   6       30.42       42.64     14.46 o 
   4  -3   6      951.01      981.57     51.77 o 
   5  -3   6      547.64      536.00     44.00 o 
   6  -3   6      372.48      322.90     46.27 o 
   7  -3   6       11.09       26.24     22.62 o 
   8  -3   6        4.80        3.77     24.68 o 
   9  -3   6      111.15      117.16     36.92 o 
  10  -3   6      224.59      304.02     90.49 o 
  11  -3   6      449.54      660.46    129.05 o 
  12  -3   6       33.99       20.37     67.23 o 
 -11  -2   6      197.55      236.37     57.59 o 
 -10  -2   6     1186.76     1233.66    155.33 o 
  -9  -2   6      635.65      684.90    118.85 o 
  -8  -2   6     1720.00     1627.76     87.81 o 
  -7  -2   6      118.37       90.43     27.62 o 
  -6  -2   6      296.89      266.66     37.10 o 
  -5  -2   6       36.36       65.33     18.95 o 
  -4  -2   6       71.43       75.96     25.61 o 
  -3  -2   6     1637.81     1549.81     79.49 o 
  -2  -2   6     2333.73     2285.14     79.28 o 
  -1  -2   6       53.26       82.04     12.44 o 
   0  -2   6      247.71      286.27     18.35 o 
   1  -2   6      220.71      241.93     27.14 o 
   2  -2   6      548.92      588.49     42.42 o 
   3  -2   6       26.37       24.25      8.77 o 
   4  -2   6      230.92      294.09     30.25 o 
   5  -2   6     1241.69     1229.94     45.15 o 
   6  -2   6      918.37      966.76     46.37 o 
   7  -2   6     1741.40     1783.72     70.54 o 
   8  -2   6        7.58       21.26     18.60 o 
   9  -2   6      102.69      103.46     52.45 o 
  10  -2   6       53.09       46.80     55.27 o 
  11  -2   6      420.16      643.81    125.88 o 
 -11  -1   6       77.04       59.98     61.57 o 
 -10  -1   6       19.89       44.72     27.51 o 
  -9  -1   6       57.03      119.86     31.96 o 
  -8  -1   6      356.58      385.52     47.60 o 
  -7  -1   6      101.49      100.52     25.59 o 
  -6  -1   6      578.18      641.49     53.19 o 
  -5  -1   6       54.38       80.72     19.30 o 
  -4  -1   6      397.33      453.57     39.54 o 
  -3  -1   6        6.84       14.59      8.50 o 
  -2  -1   6     1508.65     1457.33     51.98 o 
  -1  -1   6     1594.07     1533.52     39.28 o 
   0  -1   6      392.11      415.86     31.70 o 
   1  -1   6      355.03      358.63     30.52 o 
   2  -1   6      120.62      140.76     20.64 o 
   3  -1   6      231.51      245.68     18.55 o 
   4  -1   6      202.89      229.72     21.90 o 
   5  -1   6     3579.62     3282.94     78.83 o 
   6  -1   6     2835.86     2825.80     72.58 o 
   7  -1   6      296.35      377.62     34.61 o 
   8  -1   6       11.75        8.86     15.38 o 
   9  -1   6      377.79      412.49     46.45 o 
  10  -1   6       97.01      119.04     42.25 o 
 -11   0   6        0.84       32.10     33.57 o 
 -10   0   6       61.95       92.02     31.85 o 
  -9   0   6        2.11       12.54     21.68 o 
  -8   0   6      795.51      816.21     66.00 o 
  -7   0   6      614.14      559.01     52.53 o 
  -6   0   6      422.00      427.26     42.89 o 
  -5   0   6      301.88      330.17     47.68 o 
  -4   0   6      209.88      225.28     28.89 o 
  -3   0   6      155.73      137.71     16.61 o 
  -2   0   6       36.55       50.85     10.54 o 
  -1   0   6     1487.91     1489.98     37.62 o 
   0   0   6     2498.13     2442.69     64.48 o 
   1   0   6     3680.10     3742.00     98.31 o 
   2   0   6     4544.90     4447.97     94.72 o 
   3   0   6      135.56      122.11     14.53 o 
   4   0   6       46.90       35.43     10.38 o 
   5   0   6      159.05      180.82     20.97 o 
   6   0   6       83.40       96.35     17.50 o 
   7   0   6      929.48      971.04     48.17 o 
   8   0   6     1312.15     1326.45     57.14 o 
   9   0   6       52.66       77.72     22.26 o 
  10   0   6      394.34      468.29     69.68 o 
  11   0   6      263.32      234.83     76.46 o 
  12   0   6        0.17       25.28     57.18 o 
 -11   1   6       51.47       35.26     26.76 o 
 -10   1   6       95.77      122.13     33.28 o 
  -9   1   6       40.80       50.78     32.35 o 
  -8   1   6      357.82      443.28     50.39 o 
  -7   1   6      342.62      372.91     43.55 o 
  -6   1   6      644.30      700.23     53.87 o 
  -5   1   6     1797.59     1580.21     64.10 o 
  -4   1   6      491.74      395.50     36.04 o 
  -3   1   6     2398.99     2450.06     54.82 o 
  -2   1   6      133.19      157.30     15.97 o 
  -1   1   6      187.97      206.24     16.78 o 
   0   1   6     3713.96     4011.04     70.52 o 
   1   1   6      142.69      121.68     10.56 o 
   2   1   6     1205.53     1189.12     32.69 o 
   3   1   6      608.26      553.61     41.45 o 
   4   1   6      823.94      773.42     33.32 o 
   5   1   6      931.70      887.00     37.25 o 
   6   1   6        1.32        8.43     11.06 o 
   7   1   6      273.29      292.24     29.74 o 
   8   1   6      339.65      372.67     34.86 o 
   9   1   6      317.04      348.14     36.08 o 
  10   1   6      917.93      924.29     92.89 o 
  11   1   6      176.53      302.82     79.02 o 
  12   1   6      439.69      412.37     98.57 o 
 -11   2   6      275.35      300.42     60.42 o 
 -10   2   6      344.23      380.78     51.63 o 
  -9   2   6      390.13      441.68     53.14 o 
  -8   2   6       21.84       45.47     22.33 o 
  -7   2   6        2.65       13.52     15.64 o 
  -6   2   6      155.26      188.06     29.86 o 
  -5   2   6       15.47       22.81     13.81 o 
  -4   2   6       83.64       89.74     13.31 o 
  -3   2   6      164.15      168.41     17.30 o 
  -2   2   6       17.56       30.51      9.04 o 
  -1   2   6       78.21       70.26     13.06 o 
   0   2   6      846.80      832.18     28.71 o 
   1   2   6      267.83      294.92     23.34 o 
   2   2   6       49.62       35.17      9.35 o 
   3   2   6       53.67       53.27     11.27 o 
   4   2   6     3668.30     3588.68     71.32 o 
   5   2   6     2108.02     1930.26     53.96 o 
   6   2   6     1301.06     1259.78     49.26 o 
   7   2   6      546.03      511.08     36.98 o 
   8   2   6        1.49       -9.80     15.52 o 
   9   2   6      147.91      224.49     58.79 o 
  10   2   6      407.75      401.28     87.90 o 
  11   2   6      555.80      616.66     82.29 o 
  12   2   6      561.48      672.75    125.71 o 
 -11   3   6       12.21      -17.99     26.92 o 
 -10   3   6       18.42       48.01     29.94 o 
  -9   3   6      554.64      548.50     56.80 o 
  -8   3   6       36.40       89.52     26.19 o 
  -7   3   6      275.89      386.06     44.49 o 
  -6   3   6       33.63       96.55     21.94 o 
  -5   3   6       13.93        0.95     14.73 o 
  -4   3   6      699.06      696.93     31.86 o 
  -3   3   6       69.04       68.47     12.67 o 
  -2   3   6     1823.84     1869.81     47.86 o 
  -1   3   6     1289.03     1216.24     36.88 o 
   0   3   6      889.28      934.48     32.28 o 
   1   3   6      239.82      277.39     20.09 o 
   2   3   6      706.73      700.52     27.53 o 
   3   3   6       85.74      105.97     15.69 o 
   4   3   6      291.92      265.56     29.83 o 
   5   3   6     2490.04     2504.77     61.20 o 
   6   3   6      619.53      581.62     35.84 o 
   7   3   6     2087.57     2063.33     74.80 o 
   8   3   6       77.53      109.98     24.56 o 
   9   3   6      144.96       99.20     34.44 o 
  10   3   6       41.88       18.31     30.30 o 
  11   3   6       73.75       90.13     42.26 o 
  12   3   6        3.08       63.06     43.42 o 
 -11   4   6      105.55       52.77     35.79 o 
 -10   4   6        6.02       15.46     31.65 o 
  -9   4   6      190.06      198.51     47.46 o 
  -8   4   6      238.20      258.60     73.34 o 
  -7   4   6       57.17       80.95     23.18 o 
  -6   4   6     3639.00     3467.13    103.60 o 
  -5   4   6      451.92      426.78     40.43 o 
  -4   4   6       46.40       69.53     13.62 o 
  -3   4   6       87.51      100.45     18.69 o 
  -2   4   6      172.79      225.70     20.73 o 
  -1   4   6     3945.22     3980.58     73.50 o 
   0   4   6     2645.54     2610.81     68.35 o 
   1   4   6      579.93      506.80     39.28 o 
   2   4   6     1615.02     1544.01     40.43 o 
   3   4   6      267.25      223.66     18.38 o 
   4   4   6       46.96       62.94     12.58 o 
   5   4   6      252.15      284.06     23.96 o 
   6   4   6      118.64      126.18     23.39 o 
   7   4   6      101.95      121.36     23.80 o 
   8   4   6       18.74       22.33     17.17 o 
   9   4   6      126.45      146.11     68.45 o 
  10   4   6       92.12      113.52     40.25 o 
  11   4   6       95.56      112.45     46.04 o 
  12   4   6       37.68       49.98     39.66 o 
 -11   5   6       64.17        4.97     40.52 o 
 -10   5   6      254.17      182.09    111.73 o 
  -9   5   6        5.32       44.65     33.67 o 
  -8   5   6       30.22       14.60     23.47 o 
  -7   5   6      283.81      359.09     58.22 o 
  -6   5   6      101.94      103.45     25.04 o 
  -5   5   6      373.43      431.00     41.67 o 
  -4   5   6      120.04      146.59     18.47 o 
  -3   5   6     1173.62     1188.08     41.72 o 
  -2   5   6       42.93       23.54     10.17 o 
  -1   5   6       14.59       23.24      9.31 o 
   0   5   6       66.71       92.15     13.86 o 
   1   5   6     1507.63     1666.53     43.71 o 
   2   5   6      486.91      465.72     22.80 o 
   3   5   6      288.72      276.07     21.39 o 
   4   5   6      594.54      551.77     41.98 o 
   5   5   6        3.26       22.53     13.41 o 
   6   5   6     2180.40     1896.31     70.78 o 
   7   5   6       99.42      126.85     25.47 o 
   8   5   6      230.25      205.32     31.99 o 
   9   5   6     2142.29     2139.22    134.42 o 
  10   5   6      138.92      300.53     59.61 o 
  11   5   6      744.54      721.43     94.77 o 
  12   5   6      216.25      381.25     77.91 o 
  -9   6   6      316.04      236.32    144.04 o 
  -8   6   6        4.30       25.40     25.76 o 
  -7   6   6       87.57       48.96     45.38 o 
  -6   6   6     1321.54     1376.46    124.46 o 
  -5   6   6     2616.55     2512.62     66.19 o 
  -4   6   6     3193.33     3109.53     81.88 o 
  -3   6   6     1052.40      979.04     40.51 o 
  -2   6   6      190.50      244.16     23.42 o 
  -1   6   6     1189.82     1048.86     38.49 o 
   0   6   6        1.47       14.48      8.59 o 
   1   6   6      272.43      306.07     21.77 o 
   2   6   6      108.98       87.51     10.95 o 
   3   6   6     1763.65     1634.71     61.87 o 
   4   6   6     3362.60     3172.39     90.67 o 
   5   6   6      471.69      465.15     41.85 o 
   6   6   6     1539.42     1399.64     64.44 o 
   7   6   6       45.79       87.89     21.98 o 
   8   6   6      561.30      569.66     52.57 o 
   9   6   6        0.19      -21.99     24.30 o 
  10   6   6       88.43       56.56     33.50 o 
  11   6   6       30.81        3.46     35.77 o 
  12   6   6      104.04       62.37     65.75 o 
 -10   7   6      131.35       -8.21     29.95 o 
  -8   7   6      931.16      908.89     94.46 o 
  -7   7   6      761.91      796.14     85.45 o 
  -6   7   6      151.91      145.92     40.15 o 
  -5   7   6       35.84       46.56     17.33 o 
  -4   7   6      125.80      134.22     23.49 o 
  -3   7   6     2480.30     2351.24     62.80 o 
  -2   7   6     2988.85     2903.56     86.22 o 
  -1   7   6     7021.10     7159.04    115.68 o 
   0   7   6     1474.46     1360.87     69.47 o 
   1   7   6     1459.79     1364.16     48.13 o 
   2   7   6      146.37      130.73     28.49 o 
   3   7   6        0.65        6.17     13.91 o 
   4   7   6      583.79      500.86     43.64 o 
   5   7   6      892.29      941.33     58.74 o 
   6   7   6        4.85       11.63     14.99 o 
   7   7   6       12.04        2.44     18.45 o 
   8   7   6      283.32      328.45     56.85 o 
   9   7   6       15.88        8.63     26.93 o 
  10   7   6      150.33      169.20     49.42 o 
  11   7   6        0.46      -12.46     47.65 o 
 -10   8   6      103.31      -27.84     27.84 o 
  -9   8   6      158.45       15.50     32.61 o 
  -8   8   6      693.42      675.80     94.48 o 
  -7   8   6      135.77      142.61     41.89 o 
  -6   8   6        5.31       63.96     29.75 o 
  -5   8   6      238.90      243.06     33.41 o 
  -4   8   6     1701.34     1495.06     63.17 o 
  -3   8   6      279.17      280.20     38.43 o 
  -2   8   6       11.06       20.01     11.86 o 
  -1   8   6      523.34      476.32     32.80 o 
   0   8   6      398.25      387.48     29.54 o 
   1   8   6      219.68      178.61     27.17 o 
   2   8   6       44.53       63.65     19.08 o 
   3   8   6     3258.47     3260.29    130.07 o 
   4   8   6      278.02      246.08     33.65 o 
   5   8   6       71.67       49.01     21.76 o 
   6   8   6     1772.71     1764.45     78.44 o 
   7   8   6      200.15      206.82     36.61 o 
   8   8   6     1423.14     1382.83    113.77 o 
   9   8   6       20.07       28.82     31.80 o 
  10   8   6      182.26       57.00     68.65 o 
  11   8   6       29.80       76.71     42.17 o 
  -9   9   6      109.36      -18.54     30.20 o 
  -8   9   6      141.19      102.78     39.61 o 
  -7   9   6        2.14       -1.83     32.03 o 
  -6   9   6      281.65      208.27     46.17 o 
  -5   9   6       44.29       49.21     20.45 o 
  -4   9   6      454.54      522.04     45.76 o 
  -3   9   6     1607.39     1617.75    117.50 o 
  -2   9   6      118.14      150.98     29.89 o 
  -1   9   6       84.67      101.97     18.58 o 
   0   9   6       23.82       20.38     15.65 o 
   1   9   6       75.65       82.60     21.18 o 
   2   9   6      851.23      906.25     59.39 o 
   3   9   6      194.48      230.00     35.05 o 
   4   9   6       92.51      142.81     29.53 o 
   5   9   6       34.44       28.87     20.89 o 
   6   9   6       30.47       10.72     18.44 o 
   7   9   6     1007.70      936.68     69.21 o 
   8   9   6      616.82      567.22     81.83 o 
   9   9   6       24.28       69.78     39.50 o 
  10   9   6      104.02      171.56     51.17 o 
  -9  10   6      155.87       52.91     37.65 o 
  -8  10   6      424.64      486.69    115.23 o 
  -7  10   6      139.51      123.63     41.45 o 
  -6  10   6       76.82      110.15     39.69 o 
  -5  10   6       65.06       61.25     24.24 o 
  -4  10   6       15.93       43.13     19.58 o 
  -3  10   6      360.41      412.38     44.60 o 
  -2  10   6     2594.26     2495.51    179.26 o 
  -1  10   6       60.11       77.01     27.02 o 
   0  10   6        5.22       16.04     17.65 o 
   1  10   6      875.04      933.58     61.28 o 
   2  10   6     2398.95     2296.02    169.07 o 
   3  10   6      128.98      187.20     38.51 o 
   4  10   6      512.46      549.62     53.65 o 
   5  10   6     2089.84     2162.57     89.97 o 
   6  10   6       27.79       54.22     25.93 o 
   7  10   6       70.59       61.71     28.09 o 
   8  10   6       28.30       11.40     36.48 o 
   9  10   6       43.76      106.40     47.13 o 
  10  10   6        1.43       -8.10     38.12 o 
  -8  11   6      728.98      886.06    151.49 o 
  -7  11   6      220.79       90.12     72.52 o 
  -6  11   6       12.31       -1.64     28.81 o 
  -5  11   6       23.54       79.40     30.74 o 
  -4  11   6        2.48        2.83     22.85 o 
  -3  11   6      630.18      694.96     58.63 o 
  -2  11   6      133.43      143.91     43.33 o 
  -1  11   6      657.80      562.88     65.73 o 
   0  11   6      164.19      233.70     50.73 o 
   1  11   6      685.67      744.18    105.81 o 
   2  11   6      988.40     1033.01     69.00 o 
   3  11   6       85.25       79.74     25.85 o 
   4  11   6      609.00      535.39     56.92 o 
   5  11   6      186.33      169.65     35.71 o 
   6  11   6      278.50      254.36     42.29 o 
   7  11   6      885.20      896.86     74.13 o 
   8  11   6       40.14        5.71     38.86 o 
   9  11   6       34.00       15.76     41.73 o 
  -8  12   6      142.18      228.66     95.13 o 
  -7  12   6      458.46      503.40    118.40 o 
  -6  12   6      521.08      591.85     71.75 o 
  -5  12   6       86.12       85.13     28.71 o 
  -4  12   6      179.84      186.22     34.24 o 
  -3  12   6      285.97      187.23     42.90 o 
  -2  12   6      187.97      230.02     62.75 o 
  -1  12   6      143.65      145.12     38.17 o 
   0  12   6       84.62      162.82     40.34 o 
   1  12   6     1578.92     1577.34    102.16 o 
   2  12   6       63.03       98.61     33.42 o 
   3  12   6      461.94      449.99     51.14 o 
   4  12   6      106.54      105.62     37.81 o 
   5  12   6       19.78       64.33     27.47 o 
   6  12   6      439.75      461.04     69.89 o 
   7  12   6      416.64      431.69     77.94 o 
   8  12   6      331.13      324.72     70.93 o 
   9  12   6      212.34      104.52     90.60 o 
  -7  13   6      121.39       94.91     65.42 o 
  -6  13   6       67.02       78.09     34.10 o 
  -5  13   6      170.82      213.61     48.08 o 
  -4  13   6      125.94       75.74     76.51 o 
  -3  13   6      389.74      289.08     59.17 o 
  -2  13   6      271.24      214.71     46.42 o 
  -1  13   6      190.39      115.29     56.14 o 
   0  13   6        0.60       15.64     25.45 o 
   1  13   6     1211.38      947.11    114.96 o 
   2  13   6      935.61     1071.41    124.13 o 
   3  13   6      196.85      247.20     49.78 o 
   4  13   6      444.45      511.65     92.51 o 
   5  13   6      169.57      166.90     41.71 o 
   6  13   6       55.47       57.71     36.68 o 
   7  13   6       20.57       18.56     46.53 o 
   8  13   6       23.86       44.29     73.45 o 
  -6  14   6      410.98      513.23     98.74 o 
  -5  14   6        6.55      -26.30     61.41 o 
  -4  14   6      374.71      408.12     65.72 o 
  -3  14   6      298.63      373.32     60.45 o 
  -2  14   6       60.55       73.49     36.56 o 
  -1  14   6       24.23       36.01     42.92 o 
   0  14   6       10.93       68.47     51.31 o 
   1  14   6      130.71       66.50     34.85 o 
   2  14   6        9.25       37.01     29.58 o 
   3  14   6        8.83       34.65     31.55 o 
   4  14   6        4.25       33.66     30.18 o 
   5  14   6       27.63        6.40     29.96 o 
   6  14   6      544.66      613.62     70.39 o 
   7  14   6      115.06      155.70     86.99 o 
  -5  15   6       49.70        0.55     51.66 o 
  -4  15   6       64.05      105.87     44.43 o 
  -3  15   6      154.89      176.91     50.16 o 
  -2  15   6      302.54      432.60     71.34 o 
  -1  15   6      218.84      248.06     55.18 o 
   0  15   6      138.84      297.79     95.30 o 
   1  15   6       73.13       50.29     56.63 o 
   2  15   6       61.33       29.97     50.19 o 
   3  15   6       18.96       53.61     38.08 o 
   4  15   6       72.12      181.02     49.95 o 
   5  15   6       35.56       37.85     32.53 o 
   6  15   6      400.20      379.65     84.81 o 
  -1  16   6        4.41       -6.90     34.12 o 
   0  16   6      766.58      797.21    164.49 o 
   1  16   6      205.88      145.64    111.95 o 
   2  16   6      370.52      143.53    222.84 o 
   3  16   6      248.58       83.50     55.87 o 
   4  16   6       66.97       -5.57     59.42 o 
  -3 -11   7       57.16        2.18     53.08 o 
  -2 -11   7      723.26      890.21    141.00 o 
  -1 -11   7      365.50      431.71     66.44 o 
   0 -11   7      575.45      681.06     81.93 o 
   1 -11   7      306.10      363.42     63.74 o 
   2 -11   7       41.77       63.64     41.32 o 
   3 -11   7       21.58       42.15     38.12 o 
  -5 -10   7       25.59       98.79     67.17 o 
  -4 -10   7       10.85       22.17     56.14 o 
  -3 -10   7        0.67        9.72     45.65 o 
  -2 -10   7        2.54        8.03     49.48 o 
  -1 -10   7        2.02      -26.11     27.44 o 
   0 -10   7      632.19      645.75     78.61 o 
   1 -10   7      223.25      323.37     57.06 o 
   2 -10   7      134.55      149.02     44.48 o 
   3 -10   7       86.46       18.18     32.15 o 
   4 -10   7       76.82       30.58     34.34 o 
   5 -10   7        0.36        0.04     32.25 o 
  -6  -9   7       42.69       91.64     63.51 o 
  -5  -9   7      367.59      359.02     64.07 o 
  -4  -9   7      731.37      836.47     92.43 o 
  -3  -9   7      174.31      156.31     44.57 o 
  -2  -9   7      435.82      501.38    101.25 o 
  -1  -9   7       22.40       -8.10     25.45 o 
   0  -9   7      399.85      429.54     61.93 o 
   1  -9   7      462.21      458.24     65.31 o 
   2  -9   7      417.14      535.96     71.57 o 
   3  -9   7      255.66      257.65     50.62 o 
   4  -9   7      724.75      742.49    111.57 o 
   5  -9   7        5.12       -7.62     30.93 o 
   6  -9   7       12.24       13.50     32.04 o 
   7  -9   7        4.71       14.69     45.00 o 
  -7  -8   7       39.87        8.36     51.61 o 
  -6  -8   7       31.81       59.22     38.72 o 
  -5  -8   7       37.22       46.13     34.75 o 
  -4  -8   7      503.65      548.92     74.73 o 
  -3  -8   7      920.78      885.50     89.45 o 
  -2  -8   7      769.82      940.34     89.69 o 
  -1  -8   7       56.92       70.19     35.42 o 
   0  -8   7      131.33      131.80     37.62 o 
   1  -8   7       27.76       10.74     24.41 o 
   2  -8   7      140.88      138.89     38.24 o 
   3  -8   7     1145.80     1000.47    103.90 o 
   4  -8   7      115.52      119.78     38.75 o 
   5  -8   7      612.91      182.40     73.29 o 
   6  -8   7       15.78       -7.31     29.93 o 
   7  -8   7      109.44       59.72     69.22 o 
   8  -8   7       14.11       -8.90     50.19 o 
  -7  -7   7       39.46       19.64     32.09 o 
  -6  -7   7        3.42       12.47     30.18 o 
  -5  -7   7       49.33       92.70     41.91 o 
  -4  -7   7        0.46        1.71     24.95 o 
  -3  -7   7      741.98      745.91     79.87 o 
  -2  -7   7       42.54       52.09     22.13 o 
  -1  -7   7      345.81      371.28     42.08 o 
   0  -7   7     1903.02     1926.40     80.78 o 
   1  -7   7      989.01     1006.30    175.90 o 
   2  -7   7       30.53       44.92     28.99 o 
   3  -7   7     1571.18     1458.23    279.77 o 
   4  -7   7       61.10       50.94     31.34 o 
   5  -7   7      596.89      627.98     76.66 o 
   6  -7   7       23.13        9.11     29.17 o 
   7  -7   7     1620.60     1557.93    116.65 o 
   8  -7   7       16.48       23.21     33.56 o 
   9  -7   7      141.63       90.00     60.29 o 
  -8  -6   7      106.40       94.72    112.47 o 
  -7  -6   7     1125.60     1205.75    146.90 o 
  -6  -6   7      439.87      531.39     79.27 o 
  -5  -6   7      691.34      866.23     88.30 o 
  -4  -6   7       16.67       11.88     23.41 o 
  -3  -6   7     2135.21     2067.04    109.06 o 
  -2  -6   7        0.97      -12.33     15.61 o 
  -1  -6   7      241.30      232.81     33.61 o 
   0  -6   7      584.97      608.57     50.52 o 
   1  -6   7      287.95      270.58     45.47 o 
   2  -6   7      957.86      820.43     79.98 o 
   3  -6   7      416.20      438.81     58.34 o 
   4  -6   7     1191.36     1220.04     91.07 o 
   5  -6   7      354.55      276.98     48.94 o 
   6  -6   7      551.54      564.22     71.11 o 
   7  -6   7      605.82      782.52    120.80 o 
   8  -6   7      277.06      357.94     63.17 o 
   9  -6   7      243.28      345.91     69.68 o 
  10  -6   7       20.98      107.80     53.68 o 
  -9  -5   7       13.27       11.85     52.97 o 
  -8  -5   7        3.53       -8.91     44.45 o 
  -7  -5   7      430.20      474.46     98.14 o 
  -6  -5   7      772.30      766.81    147.86 o 
  -5  -5   7      114.13       95.61     33.27 o 
  -4  -5   7       15.70       35.11     23.68 o 
  -3  -5   7      917.20      877.17     79.20 o 
  -2  -5   7      152.71      218.82     30.95 o 
  -1  -5   7       24.55       36.13     17.29 o 
   0  -5   7      552.30      590.54     47.19 o 
   1  -5   7      613.71      618.39     48.64 o 
   2  -5   7     2047.74     1988.11     75.02 o 
   3  -5   7      353.19      391.64     59.50 o 
   4  -5   7      527.81      509.13    109.71 o 
   5  -5   7       11.76       18.67     21.31 o 
   6  -5   7      447.44      418.64     60.16 o 
   7  -5   7      108.85      157.97     42.12 o 
   8  -5   7        1.67       30.33     31.02 o 
   9  -5   7      255.17      319.59     75.06 o 
  10  -5   7      363.64      406.62     70.32 o 
 -10  -4   7      206.43      208.89     80.82 o 
  -9  -4   7       15.06       -1.22     32.68 o 
  -8  -4   7        2.17       -6.60     30.66 o 
  -7  -4   7        1.66        8.63     25.57 o 
  -6  -4   7      308.39      314.84     59.23 o 
  -5  -4   7      899.25      878.77     96.09 o 
  -4  -4   7      412.64      442.69     60.63 o 
  -3  -4   7      997.62      927.08     79.43 o 
  -2  -4   7     2514.51     2498.70    151.85 o 
  -1  -4   7       87.40       69.36     19.04 o 
   0  -4   7       32.87       59.19     17.46 o 
   1  -4   7      307.96      354.73     36.52 o 
   2  -4   7      360.29      380.08     41.19 o 
   3  -4   7      395.26      388.02     38.66 o 
   4  -4   7      167.60      205.33     45.74 o 
   5  -4   7       13.33       19.94     21.18 o 
   6  -4   7     2344.91     2230.22    176.56 o 
   7  -4   7      652.72      594.73     68.39 o 
   8  -4   7        7.43      -17.39     25.62 o 
   9  -4   7        1.81       19.99     30.99 o 
  10  -4   7       71.28      125.34     46.31 o 
  11  -4   7      264.59      387.57    107.15 o 
 -10  -3   7      107.57       81.75     60.45 o 
  -9  -3   7       94.85      181.88     89.62 o 
  -8  -3   7      346.76      316.75    120.31 o 
  -7  -3   7      321.78      485.08     68.58 o 
  -6  -3   7     1372.68     1450.53    125.00 o 
  -5  -3   7       32.98       28.42     22.46 o 
  -4  -3   7        1.49      -15.47     15.47 o 
  -3  -3   7      920.94      928.39     98.63 o 
  -2  -3   7      615.85      651.61     44.44 o 
  -1  -3   7     2254.93     2049.47    132.60 o 
   0  -3   7      345.77      362.70     45.74 o 
   1  -3   7      487.77      503.90     41.56 o 
   2  -3   7      188.64      205.22     27.27 o 
   3  -3   7       56.51       56.43     17.19 o 
   4  -3   7     2051.11     1933.33     72.56 o 
   5  -3   7       45.62       51.89     18.49 o 
   6  -3   7     4970.11     4726.19    154.14 o 
   7  -3   7      430.79      379.09     54.57 o 
   8  -3   7       60.84      112.91     33.69 o 
   9  -3   7      206.26      201.16     64.74 o 
  10  -3   7       58.95       90.29     40.55 o 
  11  -3   7      547.73      669.53    137.40 o 
 -10  -2   7        6.45        7.38     35.54 o 
  -9  -2   7       78.31      104.85     33.25 o 
  -8  -2   7      204.72      261.85     40.90 o 
  -7  -2   7      779.42      818.92     66.44 o 
  -6  -2   7      506.94      558.12     53.29 o 
  -5  -2   7       64.08       61.44     23.69 o 
  -4  -2   7      370.80      359.17     38.45 o 
  -3  -2   7       72.73       93.56     18.85 o 
  -2  -2   7      999.34     1041.64     49.71 o 
  -1  -2   7      386.15      426.48     35.96 o 
   0  -2   7     1482.06     1386.05     55.57 o 
   1  -2   7       78.05       42.98     14.83 o 
   2  -2   7     1490.42     1363.55     64.10 o 
   3  -2   7      805.40      771.41     71.92 o 
   4  -2   7      104.42      116.50     22.39 o 
   5  -2   7      259.82      334.84     38.18 o 
   6  -2   7        2.29      -14.87     15.45 o 
   7  -2   7      408.84      340.73     49.48 o 
   8  -2   7      732.03      894.87     78.43 o 
   9  -2   7       95.11      123.57     38.12 o 
  10  -2   7      235.99      293.70     87.05 o 
  11  -2   7      275.15      205.77     84.43 o 
 -11  -1   7      417.46      521.86    108.73 o 
 -10  -1   7      128.36      117.78     36.32 o 
  -9  -1   7       28.47       20.35     25.66 o 
  -8  -1   7       41.05       42.43     22.96 o 
  -7  -1   7      786.39      863.45     66.39 o 
  -6  -1   7      684.91      648.28     55.56 o 
  -5  -1   7      552.84      520.25     47.79 o 
  -4  -1   7      653.61      686.06     48.71 o 
  -3  -1   7      257.63      283.27     23.52 o 
  -2  -1   7        1.12       -2.99      7.63 o 
  -1  -1   7      251.42      263.12     32.66 o 
   0  -1   7     3250.67     3202.76     83.65 o 
   1  -1   7      276.59      289.66     43.58 o 
   2  -1   7      107.17      104.43     19.94 o 
   3  -1   7     1970.74     1894.17     66.28 o 
   4  -1   7      128.55      107.82     33.73 o 
   5  -1   7     1855.76     1725.55     67.70 o 
   6  -1   7      426.78      457.92     44.19 o 
   7  -1   7      198.58      202.88     32.00 o 
   8  -1   7      437.41      523.29     61.74 o 
   9  -1   7       15.22       58.27     30.39 o 
  10  -1   7       22.96       57.34     58.65 o 
 -11   0   7        2.61       -7.83     36.80 o 
 -10   0   7      306.39      377.31     54.33 o 
  -9   0   7       48.68       53.43     45.37 o 
  -8   0   7      426.72      469.25     52.76 o 
  -7   0   7       75.45       71.85     23.21 o 
  -6   0   7      450.69      473.92     47.40 o 
  -5   0   7      396.62      353.67     38.86 o 
  -4   0   7      104.35      103.89     21.46 o 
  -3   0   7     6204.22     6171.72    122.27 o 
  -2   0   7     4726.08     4700.56    100.15 o 
  -1   0   7     5173.04     5299.27     84.08 o 
   0   0   7     1246.35     1151.38     47.07 o 
   1   0   7      143.78      157.83     22.24 o 
   2   0   7      167.43      132.33     21.18 o 
   3   0   7     3555.69     3536.30     90.52 o 
   4   0   7     1136.71     1144.07     52.51 o 
   5   0   7     2270.43     2189.71     60.03 o 
   6   0   7      551.06      502.62     35.83 o 
   7   0   7     1167.31     1335.70     82.77 o 
   8   0   7      374.44      430.51     46.22 o 
   9   0   7       87.11       75.35     26.43 o 
 -11   1   7      121.82      152.60     50.53 o 
 -10   1   7      193.78      177.58     40.72 o 
  -9   1   7      142.87      148.38     32.57 o 
  -8   1   7      489.81      492.40     53.17 o 
  -7   1   7      285.70      368.54     44.91 o 
  -6   1   7       95.56      120.80     25.74 o 
  -5   1   7      533.12      559.58     55.61 o 
  -4   1   7        3.55       22.31     12.90 o 
  -3   1   7     1239.43     1157.85     39.40 o 
  -2   1   7      701.58      653.32     29.33 o 
  -1   1   7     7554.72     7769.86    108.81 o 
   0   1   7      597.20      619.90     23.37 o 
   1   1   7     6454.89     6133.22    135.30 o 
   2   1   7      759.31      774.30     28.75 o 
   3   1   7      241.05      293.08     21.49 o 
   4   1   7        5.83        9.32      9.34 o 
   5   1   7      730.56      726.31     39.10 o 
   6   1   7     2436.88     2131.36     62.39 o 
   7   1   7      250.99      273.94     29.57 o 
   8   1   7      492.19      523.95     41.68 o 
   9   1   7        1.75       12.11     21.07 o 
  10   1   7        0.84       47.67     30.58 o 
 -11   2   7        5.15      -38.83     38.83 o 
 -10   2   7       12.07       10.35     25.96 o 
  -9   2   7      549.77      540.27     75.56 o 
  -8   2   7      248.27      262.93     68.51 o 
  -7   2   7      342.24      388.93     44.40 o 
  -6   2   7      389.98      418.13     62.97 o 
  -5   2   7      290.82      330.79     36.70 o 
  -4   2   7      102.12      148.94     26.78 o 
  -3   2   7     3085.62     3148.95     67.39 o 
  -2   2   7       16.69       28.68      9.62 o 
  -1   2   7      680.86      654.99     28.76 o 
   0   2   7     9826.98    10169.89    130.43 o 
   1   2   7      171.67      228.07     18.44 o 
   2   2   7     2956.84     2915.57     59.29 o 
   3   2   7      260.27      251.62     21.20 o 
   4   2   7        3.51       17.02     10.01 o 
   5   2   7       18.14       28.53     11.92 o 
   6   2   7      224.65      292.01     41.49 o 
   7   2   7      922.56      982.57     49.91 o 
   8   2   7     1616.30     1628.77     73.12 o 
   9   2   7     1538.83     1611.55     76.83 o 
  10   2   7      629.71      740.88     84.84 o 
  11   2   7      238.19      257.96     59.27 o 
 -11   3   7       78.62        2.89     48.66 o 
 -10   3   7       23.49       54.83     31.11 o 
  -9   3   7       31.47       29.84     24.39 o 
  -8   3   7      712.72      623.71     60.32 o 
  -7   3   7      221.66      212.04     40.52 o 
  -6   3   7     1424.49     1354.58     67.77 o 
  -5   3   7      523.15      625.88     49.82 o 
  -4   3   7     1352.49     1302.31     78.28 o 
  -3   3   7      513.06      537.82     31.27 o 
  -2   3   7     2896.78     2986.27     64.98 o 
  -1   3   7      846.25      881.26     33.52 o 
   0   3   7        2.94       21.34      9.05 o 
   1   3   7      562.90      562.79     28.03 o 
   2   3   7     1504.90     1425.90     67.33 o 
   3   3   7     1538.05     1496.22     48.15 o 
   4   3   7    10133.42    10556.63    144.80 o 
   5   3   7      757.12      704.40     36.93 o 
   6   3   7      730.84      832.87     52.42 o 
   7   3   7       55.58       60.97     20.75 o 
   8   3   7       73.59       88.01     23.63 o 
   9   3   7     1332.80     1458.94     75.93 o 
  10   3   7       99.87      199.33     48.49 o 
  11   3   7        9.41       24.94     40.25 o 
  12   3   7       24.73       24.92     42.17 o 
 -10   4   7      337.20      354.55     64.81 o 
  -9   4   7      642.35      802.30     88.53 o 
  -8   4   7     1294.38     1211.14     94.05 o 
  -7   4   7     1070.29     1026.04     70.05 o 
  -6   4   7      296.97      389.63     43.74 o 
  -5   4   7       22.52       37.15     17.97 o 
  -4   4   7     3020.38     3011.98     84.61 o 
  -3   4   7      488.86      470.54     30.85 o 
  -2   4   7      422.64      366.99     27.04 o 
  -1   4   7     2783.72     2739.55     66.75 o 
   0   4   7      689.47      674.71     30.86 o 
   1   4   7      723.21      699.75     52.42 o 
   2   4   7      141.64      184.14     21.22 o 
   3   4   7      136.94      143.69     16.95 o 
   4   4   7      986.28      989.95     38.31 o 
   5   4   7      371.99      331.53     36.48 o 
   6   4   7       43.65       43.76     16.99 o 
   7   4   7      134.41      139.96     27.22 o 
   8   4   7       17.43       61.05     22.05 o 
   9   4   7      228.24      198.20     45.90 o 
  10   4   7       11.58       19.65     33.22 o 
  11   4   7       27.11       26.63     37.95 o 
  12   4   7      362.64      288.27     63.53 o 
 -10   5   7      156.87      159.31     74.65 o 
  -9   5   7      536.25      495.87    100.43 o 
  -8   5   7      577.43      711.61    201.79 o 
  -7   5   7      724.69      657.77     74.94 o 
  -6   5   7        3.65       20.12     15.99 o 
  -5   5   7       45.38       42.58     18.61 o 
  -4   5   7        7.26       13.74     11.88 o 
  -3   5   7      134.50      145.29     20.23 o 
  -2   5   7       30.27       42.29     12.35 o 
  -1   5   7     2696.01     2740.71     63.97 o 
   0   5   7      396.52      414.14     27.68 o 
   1   5   7        8.73        8.22      8.13 o 
   2   5   7     2588.71     2786.66     89.28 o 
   3   5   7       69.46       91.07     13.80 o 
   4   5   7       51.67       37.82     15.83 o 
   5   5   7      115.47      133.71     24.00 o 
   6   5   7      668.46      660.09     49.86 o 
   7   5   7      219.84      213.43     31.82 o 
   8   5   7      412.01      456.43     47.21 o 
   9   5   7      235.93      200.85     63.46 o 
  10   5   7      173.72      170.98     56.80 o 
  11   5   7       60.48       63.54     78.37 o 
  12   5   7       11.31       67.08     46.34 o 
 -10   6   7        1.06       10.74     30.90 o 
  -9   6   7        1.30        2.87     32.56 o 
  -8   6   7      549.08      569.66    197.96 o 
  -7   6   7      703.77      694.62     78.82 o 
  -6   6   7      187.29      163.18     38.42 o 
  -5   6   7      999.92      916.74     59.08 o 
  -4   6   7        2.08       17.48     11.95 o 
  -3   6   7      252.26      305.33     27.72 o 
  -2   6   7      572.64      558.41     34.37 o 
  -1   6   7      450.79      424.93     34.47 o 
   0   6   7     2278.49     2293.25     58.44 o 
   1   6   7     1949.34     1950.94     51.76 o 
   2   6   7       73.99       37.91     16.44 o 
   3   6   7     1312.84     1232.81     57.00 o 
   4   6   7      877.68      917.35     54.40 o 
   5   6   7      320.04      326.86     36.87 o 
   6   6   7     1240.94     1154.89     60.40 o 
   7   6   7      820.50      916.40     63.54 o 
   8   6   7     1963.65     1970.69     90.00 o 
   9   6   7     1512.10     1351.27    110.06 o 
  10   6   7      323.26      341.66     66.02 o 
  11   6   7      181.12      125.49     90.35 o 
  12   6   7       20.33       86.56     69.52 o 
 -10   7   7       13.11        5.45     33.25 o 
  -9   7   7      109.30      118.04     44.51 o 
  -8   7   7      148.17      134.02     43.69 o 
  -7   7   7      463.07      331.60     57.31 o 
  -6   7   7     1742.59     1766.70    103.24 o 
  -5   7   7      656.93      585.27     67.04 o 
  -4   7   7     1035.40     1022.82     46.31 o 
  -3   7   7      127.01      139.26     20.34 o 
  -2   7   7      190.75      181.54     22.11 o 
  -1   7   7      117.21      120.55     18.42 o 
   0   7   7       64.33       66.95     13.89 o 
   1   7   7     3044.56     3022.49     66.89 o 
   2   7   7      349.67      323.90     35.67 o 
   3   7   7     4196.17     3861.05    105.49 o 
   4   7   7      628.32      588.27     72.52 o 
   5   7   7      680.63      633.39     55.26 o 
   6   7   7      267.01      292.68     38.68 o 
   7   7   7      593.49      675.68     57.25 o 
   8   7   7      586.22      640.30    104.29 o 
   9   7   7      173.09       85.97     84.59 o 
  10   7   7      197.06      147.74     44.10 o 
  11   7   7      226.97      130.15    190.21 o 
  -9   8   7      163.26       11.74     33.25 o 
  -8   8   7       82.60       70.96     38.01 o 
  -7   8   7       11.47       25.13     28.84 o 
  -6   8   7      137.50      102.87     35.17 o 
  -5   8   7     1562.43     1430.69     71.66 o 
  -4   8   7      680.27      676.00     50.82 o 
  -3   8   7     1601.31     1400.32     97.36 o 
  -2   8   7     1464.19     1513.97     60.70 o 
  -1   8   7      659.80      656.54     38.76 o 
   0   8   7        7.61       28.72     11.24 o 
   1   8   7        9.84       13.96     13.33 o 
   2   8   7     2490.06     2544.47     99.71 o 
   3   8   7      105.84      115.87     26.46 o 
   4   8   7       88.88      106.03     25.40 o 
   5   8   7      277.37      326.45     58.45 o 
   6   8   7       80.68      117.92     46.25 o 
   7   8   7        2.12       10.01     19.47 o 
   8   8   7       22.71       34.75     24.37 o 
   9   8   7       36.31       39.51     34.73 o 
  10   8   7       68.22        8.03     40.30 o 
  11   8   7        3.35       16.87     35.23 o 
  -9   9   7        3.99       20.12     30.72 o 
  -8   9   7      117.78       95.43     40.97 o 
  -7   9   7      571.95      580.63     79.98 o 
  -6   9   7       88.04       71.05     50.05 o 
  -5   9   7        3.60        5.79     21.33 o 
  -4   9   7      421.00      473.24     60.59 o 
  -3   9   7      332.73      338.97     38.09 o 
  -2   9   7      444.69      527.54     75.69 o 
  -1   9   7      799.91      819.96     44.01 o 
   0   9   7      257.75      256.20     33.65 o 
   1   9   7       14.93       17.40     18.67 o 
   2   9   7      100.40      131.87     26.92 o 
   3   9   7      438.21      395.40     53.06 o 
   4   9   7     1176.12     1187.02     82.95 o 
   5   9   7     1397.03     1282.54     71.85 o 
   6   9   7     1794.44     1731.48     81.42 o 
   7   9   7      774.90      826.05     66.13 o 
   8   9   7      668.26      788.14    138.06 o 
   9   9   7      104.02      106.02     50.08 o 
  10   9   7       66.46       -3.22     46.53 o 
  -9  10   7       32.58       68.15     70.78 o 
  -8  10   7      344.79       98.06    191.19 o 
  -7  10   7       18.56       27.18     32.96 o 
  -6  10   7      125.67      139.22     41.35 o 
  -5  10   7       18.98       13.48     18.63 o 
  -4  10   7        3.53        9.85     18.28 o 
  -3  10   7       21.86       17.11     25.27 o 
  -2  10   7      376.92      347.65     55.13 o 
  -1  10   7      332.21      385.63     51.71 o 
   0  10   7     1126.32     1207.51     69.06 o 
   1  10   7     1208.19     1148.38     68.32 o 
   2  10   7     1344.61     1374.04     84.82 o 
   3  10   7       96.04      136.50     28.57 o 
   4  10   7     1474.98     1411.68     76.79 o 
   5  10   7       18.69       42.57     22.04 o 
   6  10   7      302.12      336.42     45.40 o 
   7  10   7      441.42      474.86     62.09 o 
   8  10   7       20.71       10.84     32.96 o 
   9  10   7      190.67      305.91     66.78 o 
  10  10   7       94.21      105.23     54.23 o 
  -8  11   7        0.76        9.34     35.61 o 
  -7  11   7       65.75      101.95     71.46 o 
  -6  11   7      991.88     1487.00    160.56 o 
  -5  11   7      193.41      172.12     34.06 o 
  -4  11   7      242.42      264.36     38.35 o 
  -3  11   7        7.03        4.57     42.21 o 
  -2  11   7     2264.60     2107.67    139.86 o 
  -1  11   7      797.86      816.40     77.34 o 
   0  11   7        4.61        0.45     20.45 o 
   1  11   7      187.01      220.75     34.64 o 
   2  11   7      244.27      318.86     42.80 o 
   3  11   7     1237.86     1181.84     75.33 o 
   4  11   7      129.03      141.77     33.19 o 
   5  11   7      272.54      294.78     45.76 o 
   6  11   7       13.67       17.73     24.52 o 
   7  11   7      157.78      128.72     34.37 o 
   8  11   7      123.50      213.94     57.86 o 
   9  11   7        2.10       15.34     47.40 o 
  -8  12   7      118.38      246.90     94.91 o 
  -7  12   7       40.17       14.16     38.48 o 
  -6  12   7      471.73      450.70    107.58 o 
  -5  12   7       22.61       37.57     23.98 o 
  -4  12   7       68.04       85.59     60.54 o 
  -3  12   7      541.36      643.90     74.15 o 
  -2  12   7      556.05      804.35     80.89 o 
  -1  12   7      928.14      907.43     85.69 o 
   0  12   7      203.86      347.72     65.51 o 
   1  12   7       10.16       36.87     25.87 o 
   2  12   7      392.30      402.89     60.49 o 
   3  12   7      520.05      569.91     59.54 o 
   4  12   7      139.95      191.31     37.87 o 
   5  12   7      779.51      871.77     81.36 o 
   6  12   7     1005.06      999.01     79.55 o 
   7  12   7      437.03      370.80     54.14 o 
   8  12   7        8.40       45.98     42.25 o 
  -7  13   7       60.20      135.00     83.01 o 
  -6  13   7       62.16       33.86     39.48 o 
  -5  13   7       12.26       -2.90     29.10 o 
  -4  13   7      272.49      240.73     50.20 o 
  -3  13   7        4.75       44.63     27.85 o 
  -2  13   7      590.05      688.21     80.38 o 
  -1  13   7      597.72      592.43     73.91 o 
   0  13   7      269.91      337.04    106.60 o 
   1  13   7      566.85      523.46     70.78 o 
   2  13   7      340.11      319.55     55.99 o 
   3  13   7       25.27       12.81     24.71 o 
   4  13   7      180.40      169.01     36.83 o 
   5  13   7       49.15       50.50     37.31 o 
   6  13   7      474.83      563.26     64.37 o 
   7  13   7      959.20      989.14    112.96 o 
   8  13   7      146.32      275.40    103.60 o 
  -5  14   7       66.72      101.05     72.22 o 
  -4  14   7       24.14      -16.55     24.22 o 
  -3  14   7       15.52       -9.37     25.64 o 
  -2  14   7      190.51      132.48     77.41 o 
  -1  14   7        8.37       26.30     30.02 o 
   0  14   7      689.11      855.80    119.05 o 
   2  14   7      369.94      190.55     45.88 o 
   3  14   7       70.21       32.40     31.88 o 
   4  14   7      157.03      128.52    149.69 o 
   5  14   7        0.42       18.43     36.32 o 
   6  14   7       30.19       18.61     32.70 o 
   7  14   7        1.68      -21.57     62.97 o 
  -5  15   7      186.22      281.30     82.03 o 
  -4  15   7      315.17      328.43     80.61 o 
  -3  15   7      305.73      189.41    167.30 o 
  -2  15   7       46.49        4.93     32.79 o 
  -1  15   7       12.51       20.73     33.39 o 
   0  15   7       18.64       63.25     33.20 o 
   1  15   7       36.47       33.11     32.92 o 
   2  15   7       13.13       16.94     34.15 o 
   3  15   7       17.82      -19.89     25.31 o 
   4  15   7      125.47       45.63     73.89 o 
   5  15   7       93.60       44.29     30.28 o 
   6  15   7        2.64       -7.54     48.99 o 
  -1  16   7       20.44        0.05     47.73 o 
   0  16   7        8.61       19.67     31.08 o 
   1  16   7       41.84       18.88     33.39 o 
   2  16   7       41.72      -17.29     31.13 o 
   3  16   7       99.89       30.42     51.72 o 
   0 -11   8      195.22      268.90     77.33 o 
  -4 -10   8        7.54        9.61     52.81 o 
  -3 -10   8      691.39      648.83    122.11 o 
  -1 -10   8      149.03      265.35     75.47 o 
   0 -10   8       37.92       58.96     69.98 o 
   1 -10   8        7.33      -32.90     32.90 o 
   2 -10   8       11.06       22.20     33.25 o 
   3 -10   8      337.05      179.24    227.48 o 
  -5  -9   8      108.49      103.36     48.77 o 
  -4  -9   8      247.60      317.28     61.78 o 
  -3  -9   8        6.65        7.43     46.09 o 
  -2  -9   8      371.08      338.15     90.22 o 
  -1  -9   8       55.42       48.32     34.10 o 
   0  -9   8      276.00      297.56     77.27 o 
   1  -9   8      502.93      461.84     67.92 o 
   2  -9   8      144.81       26.05     33.41 o 
   3  -9   8       21.48       37.41     46.26 o 
   4  -9   8        2.58       -3.42     28.81 o 
   5  -9   8      390.06      191.92    204.35 o 
  -6  -8   8      442.82      503.28     83.30 o 
  -5  -8   8       68.91       15.08     32.40 o 
  -4  -8   8       97.64      126.76     42.32 o 
  -3  -8   8       29.00       40.94     31.59 o 
  -2  -8   8      103.56      130.14     43.01 o 
  -1  -8   8      184.97      204.67     44.82 o 
   0  -8   8      462.13      420.95    109.63 o 
   1  -8   8       41.15       71.72     32.09 o 
   2  -8   8      358.79      385.18     98.33 o 
   3  -8   8      159.01      146.72     45.11 o 
   4  -8   8      248.01      240.23     51.57 o 
   5  -8   8      107.64       31.82     33.72 o 
   6  -8   8      258.43      301.78     95.02 o 
   7  -8   8      197.47       14.85     44.45 o 
  -7  -7   8       21.23      125.55     63.18 o 
  -6  -7   8      286.34      288.73     79.68 o 
  -5  -7   8       75.95       80.02     37.04 o 
  -4  -7   8      128.37      109.20     51.50 o 
  -3  -7   8      886.32      888.76     90.60 o 
  -2  -7   8      130.17      144.27     40.57 o 
  -1  -7   8        0.07       17.80     31.82 o 
   0  -7   8      195.63      245.86     46.64 o 
   1  -7   8       81.52      120.84     36.58 o 
   2  -7   8      498.69      545.10    144.55 o 
   3  -7   8      624.84      679.15    137.95 o 
   4  -7   8      242.40      155.20     90.41 o 
   5  -7   8      122.98      307.51     86.01 o 
   6  -7   8        6.63       29.51     33.56 o 
   7  -7   8       16.34       19.03     31.58 o 
   8  -7   8        0.78      -11.49     34.33 o 
  -8  -6   8        1.04       -1.91     58.05 o 
  -7  -6   8       15.07       25.53     31.68 o 
  -6  -6   8       86.38       93.35     36.03 o 
  -5  -6   8      167.93      157.53     42.69 o 
  -4  -6   8        9.77       36.93     29.12 o 
  -3  -6   8      288.39      294.95     53.27 o 
  -2  -6   8     1290.04     1085.28    132.65 o 
  -1  -6   8      696.52      754.59     83.55 o 
   0  -6   8       28.87       80.37     22.85 o 
   1  -6   8       99.88      115.76     29.74 o 
   2  -6   8       70.68      137.66     50.27 o 
   3  -6   8        7.65       54.86     28.74 o 
   4  -6   8     1632.50     1623.88    101.48 o 
   5  -6   8      855.59      806.87    130.52 o 
   6  -6   8     1151.25     1169.87    159.90 o 
   7  -6   8      285.81      340.39     95.30 o 
   8  -6   8       13.64       29.11     35.60 o 
   9  -6   8        2.24       56.71     43.92 o 
  -8  -5   8      364.23      206.65    261.61 o 
  -7  -5   8      283.88      106.68    123.72 o 
  -6  -5   8      121.30      105.71     38.30 o 
  -5  -5   8       74.39       66.07     31.51 o 
  -4  -5   8      297.99      290.27     52.14 o 
  -3  -5   8       29.48       32.38     25.66 o 
  -2  -5   8      227.54      322.49     45.10 o 
  -1  -5   8     2701.34     2648.53     90.76 o 
   0  -5   8      468.99      546.11     48.83 o 
   1  -5   8      357.18      396.96     42.54 o 
   2  -5   8      112.71      139.22     25.60 o 
   3  -5   8      139.34      192.95     41.21 o 
   4  -5   8       20.15       19.25     26.63 o 
   5  -5   8       58.25       23.82     25.36 o 
   6  -5   8     1010.68      886.26    208.89 o 
   7  -5   8      325.84      325.19     56.76 o 
   8  -5   8      110.37      152.54     45.56 o 
   9  -5   8       63.59       12.38     39.65 o 
  10  -5   8       89.28      162.08     65.31 o 
  -9  -4   8       30.70       32.93     56.74 o 
  -8  -4   8      179.46      215.95     55.45 o 
  -7  -4   8      379.82      303.99    270.65 o 
  -6  -4   8      575.35      640.09    112.66 o 
  -5  -4   8       19.45       22.09     23.29 o 
  -4  -4   8       54.63       66.39     31.07 o 
  -3  -4   8       59.39       85.23     30.14 o 
  -2  -4   8       30.04       28.23     15.91 o 
  -1  -4   8      773.55      827.84     55.04 o 
   0  -4   8      966.71     1033.06     60.31 o 
   1  -4   8      307.99      319.30     36.70 o 
   2  -4   8       70.23      101.67     22.36 o 
   3  -4   8      139.79      102.56     25.47 o 
   4  -4   8      111.02       96.13     34.27 o 
   5  -4   8       69.33       58.27     79.81 o 
   6  -4   8      136.56      135.42     35.71 o 
   7  -4   8      448.75      472.56     66.04 o 
   8  -4   8      447.30      638.79    101.60 o 
   9  -4   8      102.84       62.81     37.16 o 
  10  -4   8       48.83       74.67     53.57 o 
  -9  -3   8       81.29       97.21     43.24 o 
  -8  -3   8       33.03       60.64     37.64 o 
  -7  -3   8      187.36      182.41     49.40 o 
  -6  -3   8      215.27      293.89     54.15 o 
  -5  -3   8     1442.60     1482.52    107.60 o 
  -4  -3   8       27.08       77.04     29.21 o 
  -3  -3   8       41.63       49.90     41.94 o 
  -2  -3   8       70.69       44.82     16.67 o 
  -1  -3   8      225.79      274.71     33.02 o 
   0  -3   8       20.39       40.21     21.68 o 
   1  -3   8     1063.78     1109.46     72.58 o 
   2  -3   8      286.69      295.23     34.69 o 
   3  -3   8      127.92      166.18     26.81 o 
   4  -3   8      183.81      210.77     39.11 o 
   5  -3   8      229.46      304.61     53.89 o 
   6  -3   8      708.51      698.97    125.80 o 
   7  -3   8        3.79        1.92     24.09 o 
   8  -3   8      250.00      250.04     49.20 o 
   9  -3   8      383.46      464.60     66.59 o 
  10  -3   8        6.29       67.06     41.45 o 
  11  -3   8      573.00      546.49    129.92 o 
  -9  -2   8       32.74       42.91     69.03 o 
  -8  -2   8      424.66      401.63     68.01 o 
  -7  -2   8      214.87      192.20     48.28 o 
  -6  -2   8       14.33       13.54     26.51 o 
  -5  -2   8     2552.68     2477.84    122.28 o 
  -4  -2   8      242.11      341.94     53.42 o 
  -3  -2   8       15.70       28.97     20.21 o 
  -2  -2   8     1004.76     1090.71     87.72 o 
  -1  -2   8     2123.78     2038.16     71.66 o 
   0  -2   8       85.74      126.34     22.19 o 
   1  -2   8        1.49       11.24     12.60 o 
   2  -2   8       97.34       88.79     31.40 o 
   3  -2   8      282.70      311.75     35.37 o 
   4  -2   8      633.78      508.41     45.12 o 
   5  -2   8       53.75       55.61     18.38 o 
   6  -2   8       47.62       67.34     21.12 o 
   7  -2   8      833.13      991.74     89.12 o 
   8  -2   8       18.10      -12.83     24.03 o 
   9  -2   8      735.44      777.03     80.67 o 
  10  -2   8       18.20       30.81     31.37 o 
 -10  -1   8      305.10      360.15     73.82 o 
  -9  -1   8      288.06      262.11     62.10 o 
  -8  -1   8      353.06      288.65     57.22 o 
  -7  -1   8      255.08      345.61     59.88 o 
  -6  -1   8      350.47      429.80     65.19 o 
  -5  -1   8       18.43       -9.93     40.82 o 
  -4  -1   8       95.19       91.01     30.21 o 
  -3  -1   8      221.87      267.82     44.65 o 
  -2  -1   8     1194.51     1203.51     54.63 o 
  -1  -1   8      415.35      377.27     34.93 o 
   0  -1   8     1275.46     1172.99     54.11 o 
   1  -1   8     3888.02     3421.99    179.35 o 
   2  -1   8      929.52      881.47     61.84 o 
   3  -1   8       27.33       31.01     14.84 o 
   4  -1   8      130.19      144.80     29.23 o 
   5  -1   8      164.49      199.26     29.79 o 
   6  -1   8      145.60      175.48     30.08 o 
   7  -1   8      689.09      694.72     56.66 o 
   8  -1   8      185.01      239.72     46.09 o 
   9  -1   8        9.91       25.13     28.80 o 
  10  -1   8      143.92      182.64     47.63 o 
 -10   0   8        4.57       25.44     28.48 o 
  -9   0   8      105.65       74.17     30.12 o 
  -8   0   8      983.15     1011.25     93.22 o 
  -7   0   8        5.43       22.71     19.87 o 
  -6   0   8     1944.44     1821.82    111.50 o 
  -5   0   8      574.48      545.65     49.27 o 
  -4   0   8     3326.28     3203.72    159.41 o 
  -3   0   8       17.81       42.77     15.63 o 
  -2   0   8      717.70      708.59     42.63 o 
  -1   0   8      139.15      109.46     20.73 o 
   0   0   8      850.56      837.98     46.99 o 
   1   0   8     1876.54     1696.49     61.96 o 
   2   0   8       46.70       43.72     14.99 o 
   3   0   8      529.22      509.43     41.58 o 
   4   0   8       37.81       41.20     16.07 o 
   5   0   8       48.90       43.42     22.28 o 
   6   0   8       75.89       75.63     22.22 o 
   7   0   8      583.55      603.93     52.76 o 
   8   0   8     1074.75     1088.29     69.51 o 
   9   0   8       27.34       12.56     29.80 o 
 -10   1   8      241.18      213.52     44.06 o 
  -9   1   8      248.35      249.05     42.31 o 
  -8   1   8       35.63       67.74     25.55 o 
  -7   1   8        3.30       12.67     17.65 o 
  -6   1   8      435.86      465.22     48.25 o 
  -5   1   8     1387.23     1312.85     86.42 o 
  -4   1   8     1050.24     1018.60     55.96 o 
  -3   1   8     1293.14     1222.08     68.24 o 
  -2   1   8      302.32      315.81     24.29 o 
  -1   1   8     1045.81     1036.84     63.86 o 
   0   1   8      245.57      238.19     27.88 o 
   1   1   8     2240.66     2185.59     70.27 o 
   2   1   8      177.21      176.68     25.28 o 
   3   1   8       13.33       23.96     15.87 o 
   4   1   8      531.50      515.14     42.63 o 
   5   1   8      135.82      113.93     22.10 o 
   6   1   8       22.70       46.64     19.04 o 
   7   1   8      539.67      570.87     50.33 o 
   8   1   8      181.56      159.27     32.17 o 
   9   1   8      204.41      313.07     62.69 o 
  10   1   8      551.25      689.79    121.02 o 
 -10   2   8       53.67       62.13     33.25 o 
  -9   2   8      307.71      384.76     53.07 o 
  -8   2   8      263.34      329.31     45.99 o 
  -7   2   8       16.06       31.92     20.67 o 
  -6   2   8      487.38      542.67     51.80 o 
  -5   2   8        1.81       -0.06     14.23 o 
  -4   2   8      257.10      281.74     33.67 o 
  -3   2   8     1078.75     1132.64     42.52 o 
  -2   2   8      798.47      777.63     34.43 o 
  -1   2   8      601.46      596.41     29.82 o 
   0   2   8      186.02      211.80     21.20 o 
   1   2   8      374.53      423.64     36.01 o 
   2   2   8      788.48      890.51     61.24 o 
   3   2   8      836.48      812.54     45.29 o 
   4   2   8     5042.87     4495.90    232.18 o 
   5   2   8     2325.14     2249.05     86.52 o 
   6   2   8      440.70      402.42     67.44 o 
   7   2   8      250.55      251.11     43.61 o 
   8   2   8       41.04       45.27     25.39 o 
   9   2   8       53.60       90.60     65.72 o 
  10   2   8      402.33      445.46    105.07 o 
  11   2   8       87.16      188.35     74.11 o 
 -10   3   8      241.39      232.01     55.11 o 
  -9   3   8      395.13      383.57     50.98 o 
  -8   3   8       16.10       49.43     22.92 o 
  -7   3   8      722.91      882.83     67.12 o 
  -6   3   8      176.39      210.95     34.91 o 
  -5   3   8      407.37      409.86     43.49 o 
  -4   3   8        4.90        6.36     12.77 o 
  -3   3   8       95.74      113.92     17.41 o 
  -2   3   8      133.65      124.14     17.19 o 
  -1   3   8      198.07      247.86     22.24 o 
   0   3   8     3654.49     3731.57     73.49 o 
   1   3   8     1168.98     1158.14     39.39 o 
   2   3   8      186.14      216.09     20.64 o 
   3   3   8        1.99       33.25     11.45 o 
   4   3   8      367.93      387.09     28.79 o 
   5   3   8      228.88      239.98     32.07 o 
   6   3   8      953.47     1007.90     56.25 o 
   7   3   8     1898.38     1569.09     70.66 o 
   8   3   8       18.52       45.16     20.52 o 
   9   3   8      316.19      354.24     45.21 o 
  10   3   8       38.78       17.48     48.44 o 
  11   3   8       41.00       18.79     59.09 o 
  12   3   8       17.00       67.77     57.40 o 
 -10   4   8        4.68       -0.71     28.49 o 
  -9   4   8        1.10       -6.80     26.06 o 
  -8   4   8      544.21      631.76    174.13 o 
  -7   4   8      409.94      441.01     50.48 o 
  -6   4   8      872.36      826.85     62.44 o 
  -5   4   8      145.56      160.69     44.54 o 
  -4   4   8      185.78      255.44     33.02 o 
  -3   4   8      357.81      400.85     30.77 o 
  -2   4   8      653.24      676.70     36.63 o 
  -1   4   8       16.45       25.41     13.79 o 
   0   4   8      438.38      483.73     33.19 o 
   1   4   8     2192.86     2182.19     56.28 o 
   2   4   8        5.09       14.92      9.57 o 
   3   4   8     1181.56     1181.09     41.55 o 
   4   4   8        5.42        6.82     10.25 o 
   5   4   8       56.30       52.70     16.87 o 
   6   4   8      117.14      164.86     28.22 o 
   7   4   8      166.14      166.78     29.46 o 
   8   4   8       43.54       66.07     25.63 o 
   9   4   8       90.21      117.41     29.42 o 
  10   4   8      395.11      540.00     86.59 o 
  11   4   8        3.54        6.98     35.69 o 
  12   4   8      101.88       79.62     69.19 o 
 -10   5   8      345.17      218.40    142.53 o 
  -9   5   8        8.79       36.49     34.19 o 
  -8   5   8      166.38      120.97     39.37 o 
  -7   5   8      878.26      928.44     69.26 o 
  -6   5   8       34.77       32.53     19.56 o 
  -5   5   8       27.89       49.84     20.88 o 
  -4   5   8     1109.87     1120.60     47.10 o 
  -3   5   8      495.18      509.35     35.10 o 
  -2   5   8     1073.34      997.76     45.58 o 
  -1   5   8      239.96      251.48     24.52 o 
   0   5   8       24.95       50.36     12.97 o 
   1   5   8     1314.56     1229.66     42.69 o 
   2   5   8        4.65       -8.00      8.00 o 
   3   5   8      497.66      431.63     38.67 o 
   4   5   8     1109.71     1121.80     60.82 o 
   5   5   8      759.07      784.49     52.87 o 
   6   5   8       37.65       53.40     30.37 o 
   7   5   8       75.48       64.86     22.64 o 
   8   5   8        9.72       18.84     19.24 o 
   9   5   8      634.44      642.74     58.78 o 
  10   5   8      156.44      227.85     52.96 o 
  11   5   8      408.79      528.71     79.26 o 
  12   5   8       29.23       82.19     70.67 o 
 -10   6   8      143.51      347.60     96.17 o 
  -9   6   8      187.37       77.53    103.62 o 
  -8   6   8      125.11       64.27     32.62 o 
  -7   6   8       54.68       37.54     31.27 o 
  -6   6   8       13.81       72.05     28.02 o 
  -5   6   8        6.67       -0.91     15.90 o 
  -4   6   8      171.10      192.74     24.27 o 
  -3   6   8     1654.99     1553.91     53.40 o 
  -2   6   8      850.59      890.70     43.35 o 
  -1   6   8      907.56      957.25     41.85 o 
   0   6   8      674.68      674.46     36.69 o 
   1   6   8      744.74      713.65     43.43 o 
   2   6   8       18.65       30.15     13.61 o 
   3   6   8      372.70      323.02     35.71 o 
   4   6   8      767.98      717.92     71.19 o 
   5   6   8     1479.14     1400.86     65.62 o 
   6   6   8     2123.87     2114.40     81.23 o 
   7   6   8      409.06      417.40     46.25 o 
   8   6   8      315.84      291.44     62.59 o 
   9   6   8      114.80      155.00     42.28 o 
  10   6   8      137.55      167.58     99.01 o 
  11   6   8       65.89        7.75     35.83 o 
  12   6   8        3.11       44.67     67.39 o 
  -9   7   8       93.71       59.83     34.84 o 
  -8   7   8     1184.72     1305.77    228.14 o 
  -7   7   8     1219.85     1267.29    104.33 o 
  -6   7   8      575.93      692.06     78.52 o 
  -5   7   8     1287.19     1199.00     89.83 o 
  -4   7   8       52.00       60.84     18.64 o 
  -3   7   8      406.42      511.42     37.47 o 
  -2   7   8     1273.60     1325.19     61.86 o 
  -1   7   8     3221.38     2980.03    111.88 o 
   0   7   8     1215.71     1179.35     69.22 o 
   1   7   8      820.58      810.96     52.80 o 
   2   7   8      118.58      121.34     27.49 o 
   3   7   8       23.45       42.10     18.03 o 
   4   7   8      576.22      571.90     49.96 o 
   5   7   8       74.77       36.44     20.28 o 
   6   7   8      938.80      912.56     63.57 o 
   7   7   8      238.21      231.93     35.67 o 
   8   7   8      353.17      354.38     45.64 o 
   9   7   8        2.76       18.33     33.20 o 
  10   7   8        2.69       10.85     35.22 o 
  11   7   8        0.22       25.56     37.05 o 
  -9   8   8       14.45       -4.65     30.34 o 
  -8   8   8      517.00      631.91     86.52 o 
  -7   8   8     1050.86     1038.46    101.78 o 
  -6   8   8      171.90      201.35     47.54 o 
  -5   8   8      102.85      160.16     39.92 o 
  -4   8   8       49.13       65.40     20.59 o 
  -3   8   8      107.99      114.93     21.03 o 
  -2   8   8       13.35       35.72     14.42 o 
  -1   8   8       33.06       53.65     15.95 o 
   0   8   8      631.68      638.62     50.08 o 
   1   8   8      570.93      434.02     43.03 o 
   2   8   8     1110.40     1079.22     77.80 o 
   3   8   8       63.57       47.72     21.27 o 
   4   8   8       22.64       22.60     18.71 o 
   5   8   8      999.56      991.80     66.40 o 
   6   8   8      821.50      838.60     63.96 o 
   7   8   8      821.88      955.84    107.21 o 
   8   8   8      946.74     1015.74     74.62 o 
   9   8   8      309.49      267.74    146.93 o 
  10   8   8      304.50      136.78    168.20 o 
  11   8   8       60.87       21.57     71.54 o 
  -9   9   8       19.54      -31.65     38.04 o 
  -8   9   8        4.06      -10.76     39.07 o 
  -7   9   8       51.28       72.98     38.31 o 
  -6   9   8      500.90      488.02     70.50 o 
  -5   9   8     1976.72     1808.65    174.29 o 
  -4   9   8      150.71      142.72     28.24 o 
  -3   9   8        3.38        5.57     15.01 o 
  -2   9   8      959.87     1023.21     59.37 o 
  -1   9   8      418.39      463.53     45.83 o 
   0   9   8      660.61      629.11     51.79 o 
   1   9   8      756.02      775.84     57.68 o 
   2   9   8     1385.89     1197.28     69.56 o 
   3   9   8     2783.33     2567.58     92.91 o 
   4   9   8       27.58       35.03     20.93 o 
   5   9   8        2.50       24.16     21.22 o 
   6   9   8      366.75      367.47     46.23 o 
   7   9   8      140.25      153.33     34.91 o 
   8   9   8        0.72       -1.08     22.73 o 
   9   9   8        4.75       -1.27     33.54 o 
  10   9   8      161.57       47.17     73.78 o 
  -8  10   8      136.89       59.19     67.53 o 
  -7  10   8      911.66      797.91     99.31 o 
  -6  10   8       50.10      108.87     40.04 o 
  -5  10   8       58.10       25.85     27.27 o 
  -4  10   8     2035.74     2007.32     81.60 o 
  -3  10   8      539.89      529.42     49.24 o 
  -2  10   8     1772.39     1801.89     93.42 o 
  -1  10   8      960.88      959.99     88.80 o 
   0  10   8      181.17      279.29     46.68 o 
   1  10   8       47.80       26.62     18.78 o 
   2  10   8      134.74      184.68     33.04 o 
   3  10   8     1178.67     1185.79     81.68 o 
   4  10   8      202.16      205.44     34.96 o 
   5  10   8       55.14       82.49     28.49 o 
   6  10   8      150.16       79.29     27.47 o 
   7  10   8     1046.89     1211.05     83.06 o 
   8  10   8       59.07       45.98     28.68 o 
   9  10   8       21.63       79.12     63.02 o 
  10  10   8        3.14      -29.82     56.30 o 
  -8  11   8      210.88       22.20     49.50 o 
  -7  11   8      100.40       71.87    160.99 o 
  -6  11   8      310.46      356.35     63.67 o 
  -5  11   8      217.07      251.70     60.92 o 
  -4  11   8       45.33       43.62     22.98 o 
  -3  11   8       43.05       82.62     30.56 o 
  -2  11   8       22.41       22.66     40.47 o 
  -1  11   8      265.51      236.34     43.14 o 
   0  11   8      256.65      243.25     44.51 o 
   1  11   8       79.18      122.97     29.01 o 
   2  11   8      990.81     1064.11     73.19 o 
   3  11   8      794.92      733.82     64.27 o 
   4  11   8      114.39      120.86     30.24 o 
   5  11   8      125.68      160.06     35.13 o 
   6  11   8       22.10       48.92     27.44 o 
   7  11   8      287.37      434.86     66.96 o 
   8  11   8      245.37      249.17     59.85 o 
   9  11   8       11.36       47.53     44.30 o 
  -7  12   8      127.25       20.47     77.52 o 
  -6  12   8       91.95       43.25     73.40 o 
  -5  12   8      293.04      371.94     58.68 o 
  -4  12   8      163.09      231.21     45.28 o 
  -3  12   8      218.45      192.15     59.44 o 
  -2  12   8       92.44      101.92     31.69 o 
  -1  12   8        2.28      -16.35     22.07 o 
   0  12   8       88.04       89.04     55.21 o 
   1  12   8      281.33      273.34     50.14 o 
   2  12   8     1153.49     1016.61     91.75 o 
   3  12   8        3.22        4.97     21.70 o 
   4  12   8       68.92       83.18     27.65 o 
   5  12   8      106.17      139.70     37.10 o 
   6  12   8       37.51       34.73     28.75 o 
   7  12   8      596.82      562.86     64.97 o 
   8  12   8      225.18      242.33     63.12 o 
  -7  13   8      106.48      100.70     82.63 o 
  -6  13   8      131.24       48.88     48.44 o 
  -5  13   8      521.04      590.12     96.22 o 
  -4  13   8      274.17      195.28     76.26 o 
  -3  13   8      690.70      592.89    216.39 o 
  -2  13   8      239.19      189.72     47.41 o 
  -1  13   8       82.45      151.28     47.02 o 
   0  13   8      475.11      594.51     75.73 o 
   1  13   8      663.61      667.14     79.47 o 
   2  13   8     1063.14     1013.32     95.95 o 
   3  13   8      360.94      353.43     60.52 o 
   4  13   8     1120.64     1213.50     86.74 o 
   5  13   8       39.98       63.20     31.21 o 
   6  13   8      242.12      215.77     72.34 o 
   7  13   8       15.68       11.19     32.10 o 
   8  13   8       10.43       69.25     75.53 o 
  -5  14   8      412.53      306.01    269.80 o 
  -4  14   8      218.39       72.65     95.76 o 
  -3  14   8      151.06       44.83     86.83 o 
  -2  14   8      464.42      438.58     87.32 o 
  -1  14   8      333.27      371.05     64.44 o 
   0  14   8      298.91      208.38    103.54 o 
   1  14   8      162.07       94.91     54.28 o 
   2  14   8       79.56       93.07     40.17 o 
   3  14   8      192.06      125.96     42.93 o 
   4  14   8        3.16      -21.82     25.34 o 
   5  14   8      492.65      530.43    102.94 o 
   6  14   8      256.94      234.93     58.43 o 
   7  14   8      252.45      411.48     71.70 o 
  -5  15   8       49.21       22.77     57.40 o 
  -4  15   8        0.14        8.03     41.94 o 
  -3  15   8       38.62       28.40     53.44 o 
  -2  15   8        5.25      -26.51     26.51 o 
  -1  15   8      225.12      110.07    148.24 o 
   0  15   8        3.54        7.11     28.09 o 
   1  15   8      143.31       18.69     29.11 o 
   2  15   8       70.36       26.96     33.93 o 
   3  15   8       35.11       19.16     29.68 o 
   5  15   8       21.94        5.97     32.60 o 
   6  15   8      584.31      995.44    141.71 o 
   0  16   8      441.64      298.42    309.45 o 
   2  16   8       60.70       30.04     51.22 o 
   0 -10   9       73.04      114.90     55.43 o 
   1 -10   9      239.30      364.53     85.19 o 
  -4  -9   9      441.68      373.21    104.63 o 
  -3  -9   9      369.55      435.19    105.29 o 
  -2  -9   9      404.31      362.56     96.39 o 
  -1  -9   9       40.93      116.16     57.34 o 
   0  -9   9      539.53      469.65     92.07 o 
   1  -9   9       91.00       54.28    110.97 o 
   2  -9   9      538.39      251.79    216.89 o 
   3  -9   9      447.38      256.63    216.34 o 
   4  -9   9       89.08      106.00     55.98 o 
  -5  -8   9       13.63       84.12     45.16 o 
  -4  -8   9      141.93      102.60     45.41 o 
  -3  -8   9      292.72      308.33     63.81 o 
  -2  -8   9      869.17      852.31    134.94 o 
  -1  -8   9       62.49       71.76     54.17 o 
   0  -8   9       22.43       57.86     34.42 o 
   1  -8   9       40.38       32.54     31.61 o 
   2  -8   9      218.94      148.29    110.56 o 
   3  -8   9       15.14        7.31     28.75 o 
   4  -8   9       49.68       12.31     29.91 o 
   5  -8   9      139.26      150.97     47.04 o 
  -6  -7   9       69.65      105.51     64.06 o 
  -5  -7   9       46.01       21.57     34.74 o 
  -4  -7   9      307.02      279.25     69.19 o 
  -3  -7   9       99.59       94.15     39.39 o 
  -2  -7   9        4.10        1.98     29.87 o 
  -1  -7   9      880.70      960.86     94.69 o 
   0  -7   9       92.97       99.87     41.34 o 
   1  -7   9       85.53      107.55     35.21 o 
   2  -7   9      119.74      125.33     44.26 o 
   3  -7   9        0.57       16.57     27.19 o 
   4  -7   9       81.27       93.05     36.14 o 
   5  -7   9      117.06      128.39     55.10 o 
   6  -7   9      311.51      408.92    102.83 o 
   7  -7   9      463.49      501.60    116.48 o 
  -7  -6   9      346.17      546.76    116.70 o 
  -6  -6   9      832.89      934.61    139.09 o 
  -5  -6   9      129.89      144.37     45.69 o 
  -4  -6   9      358.08      411.68     67.94 o 
  -3  -6   9       25.46       72.36     34.43 o 
  -2  -6   9        9.04       41.57     31.48 o 
  -1  -6   9     1194.20     1101.68     71.13 o 
   0  -6   9      607.98      601.05     56.10 o 
   1  -6   9     1537.13     1363.90    123.09 o 
   2  -6   9      592.09      600.64     85.52 o 
   3  -6   9     1132.37     1042.48     90.44 o 
   4  -6   9       55.20      111.55     37.05 o 
   5  -6   9        9.65       21.67     29.96 o 
   6  -6   9       39.08       50.47     41.67 o 
   7  -6   9      622.93      525.96    115.12 o 
   8  -6   9       62.25       38.25     39.23 o 
  -7  -5   9      538.76      220.12    266.34 o 
  -6  -5   9        2.35       12.90     31.44 o 
  -5  -5   9     1375.49     1452.32    161.48 o 
  -4  -5   9      394.10      402.35     64.78 o 
  -3  -5   9     1376.88     1369.70    145.02 o 
  -2  -5   9      439.35      463.26     65.45 o 
  -1  -5   9       36.77       78.66     24.70 o 
   0  -5   9       33.87       45.35     20.79 o 
   1  -5   9      617.99      640.26     55.20 o 
   2  -5   9     1234.03     1313.11     80.76 o 
   3  -5   9      552.73      615.22    131.64 o 
   4  -5   9      438.94      449.84     82.71 o 
   5  -5   9       88.18       76.51     34.20 o 
   6  -5   9        0.83       22.34     28.46 o 
   7  -5   9       38.49       16.64     49.97 o 
   8  -5   9       33.68       78.05     38.25 o 
   9  -5   9      353.92      458.75     73.89 o 
  -8  -4   9       19.85      103.16     62.42 o 
  -7  -4   9       51.47       -6.54     28.80 o 
  -6  -4   9        3.18       17.24     30.98 o 
  -5  -4   9      128.84      111.47     38.14 o 
  -4  -4   9      507.75      700.26    106.19 o 
  -3  -4   9       15.70       40.03     27.36 o 
  -2  -4   9        8.35       28.42     23.95 o 
  -1  -4   9     1855.37     1972.68     78.86 o 
   0  -4   9       21.63       40.01     18.99 o 
   1  -4   9      206.49      212.10     32.75 o 
   2  -4   9       82.01       83.97     23.04 o 
   3  -4   9      388.52      350.99     41.48 o 
   4  -4   9     1485.07     1673.53     94.08 o 
   5  -4   9      567.89      542.09    117.52 o 
   6  -4   9      900.65      939.62    152.88 o 
   7  -4   9      621.62      582.53     74.57 o 
   8  -4   9       87.49      108.86     40.57 o 
   9  -4   9       91.52       65.84     40.16 o 
  10  -4   9      142.68      162.37     55.91 o 
  -8  -3   9      421.44      574.85     87.72 o 
  -7  -3   9      148.30      240.83     84.62 o 
  -6  -3   9      153.64      141.88     54.86 o 
  -5  -3   9      348.27      341.20     85.79 o 
  -4  -3   9       24.27       64.13     38.58 o 
  -3  -3   9      134.41      141.08     39.58 o 
  -2  -3   9      968.01      910.79     66.14 o 
  -1  -3   9      152.73      144.24     26.74 o 
   0  -3   9      946.19      849.00     86.16 o 
   1  -3   9      192.86      272.50     35.67 o 
   2  -3   9        1.00       11.49     15.33 o 
   3  -3   9       17.42       13.06     16.11 o 
   4  -3   9      383.56      404.87     43.45 o 
   5  -3   9      376.04      377.23    100.21 o 
   6  -3   9     1060.14     1115.30     87.63 o 
   7  -3   9      271.27      322.07     80.96 o 
   8  -3   9      703.82      736.56    149.28 o 
   9  -3   9       17.00      -28.17     45.03 o 
  10  -3   9       53.45       88.94     42.81 o 
  -9  -2   9       96.56      145.54     69.36 o 
  -8  -2   9      759.43      595.43     83.94 o 
  -7  -2   9       59.37       78.50     37.04 o 
  -6  -2   9      866.58      968.22     99.31 o 
  -5  -2   9       63.26       79.31     30.94 o 
  -4  -2   9      300.92      265.12     49.28 o 
  -3  -2   9      207.90      186.83     39.74 o 
  -2  -2   9       17.36       18.96     15.14 o 
  -1  -2   9      271.12      267.49     33.86 o 
   0  -2   9     1288.06     1214.47     79.00 o 
   1  -2   9     2620.66     2647.06     87.36 o 
   2  -2   9       38.40       37.36     17.28 o 
   3  -2   9        4.68       31.73     16.30 o 
   4  -2   9        5.38      -11.92     13.46 o 
   5  -2   9       83.41       73.67     22.20 o 
   6  -2   9      285.31      298.13     70.00 o 
   7  -2   9        3.22       31.91     26.09 o 
   8  -2   9     1538.77     1768.52    105.75 o 
   9  -2   9      416.72      466.09     66.56 o 
  10  -2   9      126.54      178.62     50.67 o 
  -9  -1   9       16.96       73.92     41.53 o 
  -8  -1   9       16.08       60.86     37.73 o 
  -7  -1   9        1.02      -16.14     27.75 o 
  -6  -1   9      875.51      840.30     90.34 o 
  -5  -1   9     1102.06     1025.26     96.09 o 
  -4  -1   9      573.79      623.76     74.59 o 
  -3  -1   9        3.43       -9.37     19.08 o 
  -2  -1   9       60.29       37.11     16.33 o 
  -1  -1   9       48.12       50.38     16.49 o 
   0  -1   9      305.12      332.20     37.12 o 
   1  -1   9      901.37      924.74     55.32 o 
   2  -1   9      142.30      163.81     27.08 o 
   3  -1   9      889.45      816.53     55.04 o 
   4  -1   9       66.31       50.42     18.22 o 
   5  -1   9     1409.41     1283.57     67.43 o 
   6  -1   9      692.66      671.48     56.21 o 
   7  -1   9       40.24       74.19     25.40 o 
   8  -1   9       72.83      101.98     36.92 o 
   9  -1   9      663.35      789.66     81.23 o 
  10  -1   9      135.69      127.24     60.78 o 
  -9   0   9      347.17      405.52     73.73 o 
  -8   0   9       37.24       53.77     35.57 o 
  -7   0   9      434.97      511.12     72.78 o 
  -6   0   9        1.95        6.46     36.59 o 
  -5   0   9      369.83      345.62     56.13 o 
  -4   0   9      469.43      530.70     80.41 o 
  -3   0   9      374.97      440.22     60.31 o 
  -2   0   9      452.27      481.23     41.67 o 
  -1   0   9     1736.30     1671.15     65.67 o 
   0   0   9      283.63      303.15     33.73 o 
   1   0   9       43.48       58.12     18.14 o 
   2   0   9      209.90      275.47     34.38 o 
   3   0   9     2766.96     2698.71     86.94 o 
   4   0   9      926.64      909.60     57.42 o 
   5   0   9     1801.24     1826.44     74.90 o 
   6   0   9      519.49      490.79     48.06 o 
   7   0   9      588.05      540.38     52.48 o 
   8   0   9       97.14      137.77     31.39 o 
   9   0   9      139.62      151.49     56.63 o 
  10   0   9      400.72      445.57     86.50 o 
 -10   1   9      106.79       96.28     74.71 o 
  -9   1   9      254.59      284.12     60.92 o 
  -8   1   9       22.56       59.21     37.70 o 
  -7   1   9      572.11      642.88     80.31 o 
  -6   1   9       89.54      128.57     39.94 o 
  -5   1   9      205.80      188.89     44.41 o 
  -4   1   9       42.78       22.70     43.52 o 
  -3   1   9     2048.14     1987.54    101.97 o 
  -2   1   9     2660.45     2613.21    112.50 o 
  -1   1   9     1452.91     1433.27     59.44 o 
   0   1   9     1219.03     1166.97     54.56 o 
   1   1   9     1065.53     1114.79     54.61 o 
   2   1   9      915.67      951.63     54.27 o 
   3   1   9      138.29      156.54     25.28 o 
   4   1   9      131.24      154.62     32.75 o 
   5   1   9      768.56      706.12     52.11 o 
   6   1   9       34.35       29.61     18.26 o 
   7   1   9      864.40      929.35     64.50 o 
   8   1   9      592.01      735.91     75.41 o 
   9   1   9      107.87      236.69     55.76 o 
  10   1   9      171.96       86.39     56.25 o 
 -10   2   9        4.15       45.00     59.31 o 
  -9   2   9      120.55       92.83     31.38 o 
  -8   2   9      294.35      234.43     41.01 o 
  -7   2   9      680.42      587.60     79.89 o 
  -6   2   9      833.36      886.03     65.60 o 
  -5   2   9      542.36      449.81     57.17 o 
  -4   2   9       20.23       42.15     27.28 o 
  -3   2   9       84.18      112.51     33.40 o 
  -2   2   9      526.26      596.14     44.93 o 
  -1   2   9      629.71      564.31     43.12 o 
   0   2   9      649.48      636.23     45.50 o 
   1   2   9        9.80       25.07     16.73 o 
   2   2   9      935.29      846.37     50.88 o 
   3   2   9      121.05      120.67     22.97 o 
   4   2   9        5.89       29.98     15.21 o 
   5   2   9        2.22       16.33     16.05 o 
   6   2   9      105.43      116.70     26.56 o 
   7   2   9       40.54       75.20     29.59 o 
   8   2   9      297.13      408.15     60.47 o 
   9   2   9      908.82      934.33     95.43 o 
  10   2   9      341.30      367.48     63.71 o 
 -10   3   9       95.68       93.17     58.76 o 
  -9   3   9       33.62       34.89     27.82 o 
  -8   3   9      107.75       88.38     30.57 o 
  -7   3   9      473.01      428.15     50.07 o 
  -6   3   9      524.96      541.66     53.84 o 
  -5   3   9      104.54      118.61     25.53 o 
  -4   3   9      370.07      412.00     42.51 o 
  -3   3   9     1246.42     1300.63     48.43 o 
  -2   3   9      338.41      367.71     29.05 o 
  -1   3   9      150.80      167.83     25.47 o 
   0   3   9       35.20       38.18     15.12 o 
   1   3   9     2306.14     2274.40     73.98 o 
   2   3   9     4028.88     4332.49    182.13 o 
   3   3   9     1199.27     1133.68     55.46 o 
   4   3   9     1637.61     1591.38     63.76 o 
   5   3   9      745.34      676.10     65.92 o 
   6   3   9       31.87       45.50     25.01 o 
   7   3   9      507.42      457.46     60.15 o 
   8   3   9      952.99      932.54     84.27 o 
   9   3   9       44.81       72.27     32.37 o 
  10   3   9      126.56      192.39     75.04 o 
  11   3   9      130.24      235.70     84.10 o 
 -10   4   9       30.19      100.21     58.43 o 
  -9   4   9       60.46       46.21     70.07 o 
  -8   4   9        6.03       45.84     27.02 o 
  -7   4   9      157.08      180.16     33.80 o 
  -6   4   9       49.85       33.11     22.22 o 
  -5   4   9       10.61       20.49     17.86 o 
  -4   4   9      175.75      198.76     30.68 o 
  -3   4   9      400.57      387.14     31.79 o 
  -2   4   9     3463.75     3061.77    139.41 o 
  -1   4   9      860.88      922.13     42.61 o 
   0   4   9     1569.81     1502.81     48.81 o 
   1   4   9      214.01      213.30     28.89 o 
   2   4   9     1628.02     1694.66     63.66 o 
   3   4   9      186.17      172.65     24.50 o 
   4   4   9      980.89      837.16     71.19 o 
   5   4   9     1587.12     1423.87    118.64 o 
   6   4   9       90.99      105.14     36.21 o 
   7   4   9       84.26      123.60     44.13 o 
   8   4   9       50.96       43.94     28.63 o 
   9   4   9       97.34       41.19     30.30 o 
  10   4   9      251.68      427.71    109.66 o 
  11   4   9      297.50      425.09    109.39 o 
 -10   5   9      326.61      522.46    115.94 o 
  -9   5   9       96.75       42.42     86.91 o 
  -8   5   9      187.98      176.45     82.41 o 
  -7   5   9      294.00      271.39     44.02 o 
  -6   5   9      485.53      530.58     63.09 o 
  -5   5   9      242.08      256.61     37.17 o 
  -4   5   9      217.81      232.16     34.29 o 
  -3   5   9        4.07       10.31     11.94 o 
  -2   5   9      942.81      887.13     44.23 o 
  -1   5   9     1146.40     1229.80     60.81 o 
   0   5   9      116.36      120.05     17.73 o 
   1   5   9      138.91      111.34     18.03 o 
   2   5   9      247.66      236.40     23.12 o 
   3   5   9      178.91      228.83     30.46 o 
   4   5   9       21.02       17.40     17.52 o 
   5   5   9      467.96      476.26     44.96 o 
   6   5   9      390.71      432.91     44.76 o 
   7   5   9     1070.56      998.66     66.68 o 
   8   5   9     1056.65     1124.27     91.35 o 
   9   5   9      219.30      264.08     51.39 o 
  10   5   9      311.60      175.96     74.00 o 
  11   5   9       10.25       60.13     57.29 o 
  -9   6   9        9.91       -3.40     33.94 o 
  -8   6   9      249.12      232.67     54.06 o 
  -7   6   9     1045.48     1041.18    101.60 o 
  -6   6   9     1178.75     1116.86     74.45 o 
  -5   6   9      409.48      526.98     60.63 o 
  -4   6   9      196.18      199.18     32.51 o 
  -3   6   9      501.26      450.76     36.13 o 
  -2   6   9      104.85      140.34     20.59 o 
  -1   6   9      249.97      274.10     27.31 o 
   0   6   9       26.44       49.35     13.52 o 
   1   6   9     1034.56     1084.41     43.57 o 
   2   6   9     1271.61     1321.63    114.38 o 
   3   6   9     1010.06      890.86     61.01 o 
   4   6   9     1103.76      975.44    100.04 o 
   5   6   9      145.08      155.24     28.50 o 
   6   6   9       51.57       95.44     24.92 o 
   7   6   9      697.80      654.62     71.54 o 
   8   6   9      379.00      393.20     47.85 o 
   9   6   9      116.14      153.01     33.35 o 
  10   6   9        2.31       27.59     36.65 o 
  11   6   9       16.83       -9.94     54.56 o 
  -9   7   9      157.34      155.95    123.15 o 
  -8   7   9        5.56       20.82     33.84 o 
  -7   7   9      143.59      172.77     69.03 o 
  -6   7   9        2.53        8.95     27.03 o 
  -5   7   9     1192.07     1227.50     94.79 o 
  -4   7   9      158.25      198.97     33.25 o 
  -3   7   9       84.46       79.95     21.98 o 
  -2   7   9      367.22      349.16     31.64 o 
  -1   7   9     1055.56     1050.65     53.87 o 
   0   7   9        2.77       12.24     11.66 o 
   1   7   9     1051.73     1123.35     58.34 o 
   2   7   9      116.36      167.57     27.79 o 
   3   7   9     3041.47     2792.62     92.15 o 
   4   7   9      294.74      232.28     34.49 o 
   5   7   9      105.09      105.70     25.95 o 
   6   7   9       22.63       18.75     20.15 o 
   7   7   9       82.74       70.68     22.74 o 
   8   7   9      698.48      794.94     75.87 o 
   9   7   9       56.68       32.03     40.95 o 
  10   7   9      534.18      651.61    120.91 o 
  11   7   9      291.38      429.08    108.46 o 
  -9   8   9      144.78       37.38    129.45 o 
  -8   8   9       12.43       68.51     43.39 o 
  -7   8   9        7.83      -11.10     28.19 o 
  -6   8   9      445.79      516.04     70.91 o 
  -5   8   9      281.17      323.78     53.71 o 
  -4   8   9      273.61      303.16     37.45 o 
  -3   8   9      350.09      377.72     34.89 o 
  -2   8   9      261.90      256.98     28.97 o 
  -1   8   9      166.91      182.36     23.81 o 
   0   8   9       77.77       63.61     31.09 o 
   1   8   9      229.06      296.53     53.70 o 
   2   8   9      654.43      669.34     53.58 o 
   3   8   9      136.51      149.73     30.71 o 
   4   8   9      102.25      186.96     33.14 o 
   5   8   9      897.30      916.68     65.86 o 
   6   8   9        3.45      -11.10     17.88 o 
   7   8   9     1992.16     1977.09    169.31 o 
   8   8   9       53.09       42.58     25.76 o 
   9   8   9        0.04       10.05     35.54 o 
  10   8   9       62.79       53.35     36.97 o 
  11   8   9      247.63      237.72     92.67 o 
  -8   9   9      228.07      316.52     65.43 o 
  -7   9   9      415.73      433.91    179.75 o 
  -6   9   9       45.71        6.18     27.73 o 
  -5   9   9        1.69       10.13     24.43 o 
  -4   9   9      330.17      374.50     47.48 o 
  -3   9   9      149.70      173.86     29.37 o 
  -2   9   9       34.78       52.25     17.08 o 
  -1   9   9      125.90      116.21     25.91 o 
   0   9   9     2112.83     2040.17    128.96 o 
   1   9   9        3.05       18.47     15.68 o 
   2   9   9       17.60       29.69     17.80 o 
   3   9   9       55.80       62.80     23.05 o 
   4   9   9      111.67      123.23     30.57 o 
   5   9   9      363.88      373.24     61.50 o 
   6   9   9     1185.88     1114.03     77.48 o 
   7   9   9      510.58      645.21    109.56 o 
   8   9   9     1173.08     1103.40     80.80 o 
   9   9   9      296.13      268.31     63.30 o 
  10   9   9        0.29      -11.80     33.55 o 
  -8  10   9       25.22      -14.21     33.41 o 
  -7  10   9       52.39       33.68     39.81 o 
  -6  10   9      567.71      704.89     86.16 o 
  -5  10   9       70.63       46.52     32.49 o 
  -4  10   9      335.42      373.94     43.79 o 
  -3  10   9        0.34        2.88     16.81 o 
  -2  10   9      181.83      231.68     44.50 o 
  -1  10   9        4.68       47.06     23.26 o 
   0  10   9     1539.32     1546.61     75.00 o 
   1  10   9      932.59      985.33     67.54 o 
   2  10   9      618.67      622.19     56.76 o 
   3  10   9      158.39      170.21     37.42 o 
   4  10   9       45.35       89.73     27.17 o 
   5  10   9      263.92      250.28     41.03 o 
   6  10   9     1117.21      875.42     87.41 o 
   7  10   9      418.56      436.27     55.45 o 
   8  10   9      285.45      311.29     49.09 o 
   9  10   9      112.74      197.20     61.32 o 
  10  10   9      128.52      219.10     90.16 o 
  -8  11   9      101.29      230.29     94.15 o 
  -7  11   9      125.98       57.53     97.26 o 
  -6  11   9       41.63       78.34     46.50 o 
  -5  11   9     1592.88     1676.37    145.59 o 
  -4  11   9      626.15      746.67    104.31 o 
  -3  11   9       37.51       59.57     44.89 o 
  -2  11   9       95.75       70.48     50.62 o 
  -1  11   9       11.32       30.58     23.05 o 
   0  11   9        2.72       18.76     21.10 o 
   1  11   9       13.57       32.61     21.93 o 
   2  11   9      614.82      635.17     60.59 o 
   3  11   9       77.73      107.26     28.62 o 
   4  11   9      213.37      205.80     37.29 o 
   5  11   9      193.48      271.96     48.59 o 
   6  11   9        9.72        5.70     25.28 o 
   7  11   9       10.94        6.57     25.61 o 
   8  11   9        3.23        1.38     27.93 o 
   9  11   9      520.73      497.21    113.37 o 
  -7  12   9       21.78       50.24     57.40 o 
  -6  12   9        0.07       12.09     30.89 o 
  -5  12   9       10.52        2.62     46.26 o 
  -4  12   9      195.81      163.81     42.03 o 
  -3  12   9      414.28      292.23     52.73 o 
  -2  12   9       97.79      130.75     38.82 o 
  -1  12   9      452.47      508.03     67.65 o 
   0  12   9      147.87      190.70     40.85 o 
   1  12   9        7.70       14.81     24.88 o 
   2  12   9       17.70       17.62     23.31 o 
   3  12   9     1115.25     1228.87     84.25 o 
   4  12   9      933.29     1028.22     78.98 o 
   5  12   9      423.20      436.40     53.86 o 
   6  12   9      496.21      522.80     63.20 o 
   7  12   9      234.38      241.81     44.23 o 
   8  12   9       26.34       34.39     47.18 o 
  -6  13   9       15.60      -20.04     37.19 o 
  -5  13   9       69.48       22.28     38.66 o 
  -4  13   9      113.80      104.05     37.56 o 
  -3  13   9       17.87       36.33     29.22 o 
  -2  13   9      403.22      456.35     64.74 o 
  -1  13   9      432.06      586.64     74.46 o 
   0  13   9      970.54     1004.44     95.90 o 
   1  13   9      445.14      556.33     72.91 o 
   2  13   9      269.84      194.69     44.54 o 
   3  13   9      666.43      634.25    120.85 o 
   4  13   9      401.97      461.47     84.82 o 
   5  13   9      680.50      630.54     68.55 o 
   6  13   9       95.64      136.99     39.24 o 
   7  13   9       22.60       18.44     32.90 o 
  -4  14   9      141.86       99.13    116.87 o 
  -3  14   9        9.08       12.82     38.58 o 
  -2  14   9       50.08       82.64     34.79 o 
  -1  14   9      324.38      338.60     61.03 o 
   0  14   9      159.29      220.29     51.59 o 
   1  14   9      490.60      501.84     71.19 o 
   2  14   9      416.80      264.41     81.07 o 
   3  14   9       36.98       -7.71     29.10 o 
   4  14   9      249.75      175.04     46.24 o 
   5  14   9       88.03       22.50     28.51 o 
   6  14   9       14.93       31.03     25.62 o 
   7  14   9       41.30       52.32     46.15 o 
  -4  15   9      243.99      204.84     75.25 o 
  -3  15   9      233.26      125.47    111.84 o 
  -2  15   9       17.21       15.97     31.27 o 
  -1  15   9      135.50       17.30    129.78 o 
   0  15   9      169.77      102.03     89.67 o 
   1  15   9      284.81       84.50    106.46 o 
   2  15   9       32.32      -25.44     25.44 o 
   3  15   9       46.71      -25.58     25.58 o 
   5  15   9      265.47      117.48    178.60 o 
   0  -9  10      332.56      295.72     81.15 o 
   1  -9  10      123.01      220.41     70.94 o 
  -4  -8  10      101.95      305.44     94.04 o 
  -3  -8  10       10.83      -29.95     29.95 o 
  -2  -8  10       40.49       35.99     52.75 o 
  -1  -8  10      178.45      -12.34     41.18 o 
   0  -8  10      273.54      131.08    151.16 o 
   1  -8  10        3.62       22.60     31.53 o 
   2  -8  10       51.61       34.37     50.62 o 
   3  -8  10       66.04       75.94     38.47 o 
   4  -8  10       36.65       26.54     41.67 o 
  -4  -7  10      370.16      325.93    102.78 o 
  -3  -7  10      255.63      273.25     59.24 o 
  -2  -7  10       27.85       45.44     33.29 o 
  -1  -7  10       24.91        3.39     45.38 o 
   0  -7  10       43.29       69.07     98.08 o 
   1  -7  10      255.22      131.87    117.44 o 
   2  -7  10       41.09       19.43     32.79 o 
   3  -7  10      453.24      209.40    199.41 o 
   4  -7  10       36.26       84.36     59.12 o 
   5  -7  10       61.82       72.45     38.35 o 
  -5  -6  10       20.23       37.43     35.15 o 
  -4  -6  10      422.25      492.78     75.05 o 
  -3  -6  10      323.62      372.70     64.32 o 
  -2  -6  10        5.30       64.22     33.36 o 
  -1  -6  10      327.86      196.40     67.25 o 
   0  -6  10      998.81     1036.50    100.78 o 
   1  -6  10      157.35       97.31     36.49 o 
   2  -6  10      171.08      198.86     45.87 o 
   3  -6  10      102.76       91.47     34.64 o 
   4  -6  10      397.00      461.95     67.30 o 
   5  -6  10      515.49      626.25     82.03 o 
   6  -6  10      263.87       78.70    101.90 o 
   7  -6  10      482.91      622.40    133.03 o 
  -6  -5  10      126.59       28.01     35.93 o 
  -5  -5  10       24.58       19.41     29.97 o 
  -4  -5  10        3.39       67.15     35.78 o 
  -3  -5  10      172.55      122.05     43.03 o 
  -2  -5  10        2.90       31.41     29.06 o 
  -1  -5  10      560.34      623.88     67.03 o 
   0  -5  10     1025.77     1095.92    119.76 o 
   1  -5  10      612.45      718.03     61.68 o 
   2  -5  10       16.85       60.39     29.05 o 
   3  -5  10      113.58      163.32     41.16 o 
   4  -5  10      420.54      436.12     63.62 o 
   5  -5  10       64.77       93.04     71.40 o 
   6  -5  10      793.86      822.82    137.95 o 
   7  -5  10       13.38        5.63     32.67 o 
   8  -5  10      264.37       82.28    120.74 o 
  -7  -4  10      238.14      354.97     97.43 o 
  -6  -4  10       13.95      -11.75     27.20 o 
  -5  -4  10      421.31      409.17     67.91 o 
  -4  -4  10      355.93      365.66     63.79 o 
  -3  -4  10       69.24       81.32     44.75 o 
  -2  -4  10      214.55      277.18     52.38 o 
  -1  -4  10      363.64      456.65     56.61 o 
   0  -4  10      863.59      929.12     64.59 o 
   1  -4  10     1743.33     1698.47     77.25 o 
   2  -4  10      723.32      661.34     56.79 o 
   3  -4  10       59.38      103.30     27.89 o 
   4  -4  10        5.75       24.51     25.36 o 
   5  -4  10       23.44       58.69     30.45 o 
   6  -4  10      186.01      112.32     43.09 o 
   7  -4  10        1.72       41.41     32.66 o 
   8  -4  10      119.00       90.08    104.03 o 
   9  -4  10      490.32      589.52    115.04 o 
  -7  -3  10        1.56       33.91     34.32 o 
  -6  -3  10       49.05       33.73     81.75 o 
  -5  -3  10       89.86       60.55     78.56 o 
  -4  -3  10     1123.08     1132.95    104.76 o 
  -3  -3  10       31.00       73.56     31.44 o 
  -2  -3  10      364.23      424.28     82.24 o 
  -1  -3  10       42.46       41.87     18.99 o 
   0  -3  10      198.81      218.41     33.47 o 
   1  -3  10       87.75       54.23     25.49 o 
   2  -3  10       71.73       95.65     25.64 o 
   3  -3  10     2496.25     2233.12     88.42 o 
   4  -3  10      185.04      195.35     38.47 o 
   5  -3  10     1681.45     2040.26    161.37 o 
   6  -3  10      251.49      281.51     93.77 o 
   7  -3  10      103.47       46.60     35.30 o 
   8  -3  10        4.83        0.46     30.42 o 
   9  -3  10      425.66      387.20     66.25 o 
  10  -3  10      478.67      520.58     81.34 o 
  -8  -2  10       78.72       11.33     42.13 o 
  -7  -2  10        1.96       18.10     34.15 o 
  -6  -2  10       62.46       24.38     33.22 o 
  -5  -2  10       32.01       -5.64     26.44 o 
  -4  -2  10      671.30      670.91     82.53 o 
  -3  -2  10      100.47       73.31     32.15 o 
  -2  -2  10       74.83       85.27     45.05 o 
  -1  -2  10      766.16      778.71     56.47 o 
   0  -2  10      495.71      464.14     46.09 o 
   1  -2  10      112.27      104.47     25.18 o 
   2  -2  10      231.12      214.35     35.76 o 
   3  -2  10        8.71       39.78     18.38 o 
   4  -2  10        3.48       40.75     32.66 o 
   5  -2  10      295.46      268.22     42.90 o 
   6  -2  10      285.88      251.15     69.11 o 
   7  -2  10       78.50      112.35     39.84 o 
   8  -2  10      142.18      165.53     45.42 o 
   9  -2  10       12.01      -19.05     34.13 o 
  10  -2  10       45.19       62.80     54.23 o 
  -8  -1  10     1008.21     1051.33    112.61 o 
  -7  -1  10      278.77      293.82     60.24 o 
  -6  -1  10       86.15       90.86     39.44 o 
  -5  -1  10      147.40      220.75     50.99 o 
  -4  -1  10        0.10       -4.34     22.74 o 
  -3  -1  10       15.64       29.81     40.60 o 
  -2  -1  10      211.57      248.61     33.54 o 
  -1  -1  10      414.77      446.50     43.82 o 
   0  -1  10      335.91      374.21     40.97 o 
   1  -1  10       71.23       85.82     23.02 o 
   2  -1  10      163.54      173.31     29.06 o 
   3  -1  10      264.01      265.86     35.78 o 
   4  -1  10      123.08      154.51     34.62 o 
   5  -1  10     1338.29     1352.03     88.78 o 
   6  -1  10      240.20      266.12     39.11 o 
   7  -1  10       15.38       57.23     24.29 o 
   8  -1  10      334.94      388.82     60.59 o 
   9  -1  10       28.01       51.01     47.29 o 
  10  -1  10       85.28       85.25     60.40 o 
  -8   0  10       55.74       93.32     41.70 o 
  -7   0  10      494.73      434.15     71.06 o 
  -6   0  10      404.50      391.55     66.49 o 
  -5   0  10      705.19      524.91     72.68 o 
  -4   0  10      101.40       78.54     34.03 o 
  -3   0  10       37.26       19.39     23.51 o 
  -2   0  10        1.62        3.60     14.31 o 
  -1   0  10       27.29       21.12     16.78 o 
   0   0  10     3215.25     3089.79    161.92 o 
   1   0  10      945.48      911.36     57.41 o 
   2   0  10     2099.13     1913.70     75.36 o 
   3   0  10      697.49      733.42     54.81 o 
   4   0  10      734.18      914.34     61.67 o 
   5   0  10       96.04       76.11     24.24 o 
   6   0  10      328.57      374.25     44.95 o 
   7   0  10       65.71       68.99     25.09 o 
   8   0  10       20.27       44.83     24.97 o 
   9   0  10     1268.42     1353.31    136.20 o 
  10   0  10       69.28       78.04     54.94 o 
  -9   1  10        1.53       52.59     58.32 o 
  -8   1  10        3.91       -5.73     31.02 o 
  -7   1  10       90.57       63.56     36.88 o 
  -6   1  10     1641.24     1357.51    160.99 o 
  -5   1  10     1584.72     1450.63    110.71 o 
  -4   1  10      524.48      627.11    121.26 o 
  -3   1  10     1076.05     1075.09     91.13 o 
  -2   1  10     1912.37     1843.03     72.50 o 
  -1   1  10      183.61      235.63     32.12 o 
   0   1  10      539.17      563.96     46.78 o 
   1   1  10       31.18       35.51     16.25 o 
   2   1  10      864.35      789.40     54.31 o 
   3   1  10      519.37      666.99     87.26 o 
   4   1  10      143.94      143.25     26.22 o 
   5   1  10      282.07      290.93     37.76 o 
   6   1  10      267.84      255.08     37.20 o 
   7   1  10      634.97      668.44    149.41 o 
   8   1  10     1107.81     1039.27     93.03 o 
   9   1  10        2.01        1.49     40.06 o 
  10   1  10      288.62      303.69     78.86 o 
  -9   2  10      340.30      335.58     68.16 o 
  -8   2  10      129.71      208.00     70.88 o 
  -7   2  10      141.29       71.63     36.96 o 
  -6   2  10       21.14       41.09     33.07 o 
  -5   2  10       88.58      107.52     37.57 o 
  -4   2  10      851.51     1002.96    103.46 o 
  -3   2  10      335.09      392.40     57.43 o 
  -2   2  10      880.95      916.41     57.25 o 
  -1   2  10      758.99      772.80     82.52 o 
   0   2  10       85.56       96.18     21.31 o 
   1   2  10     1251.80     1222.61     99.93 o 
   2   2  10     1221.97     1164.92     57.88 o 
   3   2  10      401.89      395.70     45.78 o 
   4   2  10      197.23      169.87     28.15 o 
   5   2  10      533.95      553.56     48.67 o 
   6   2  10      353.35      494.86     63.55 o 
   7   2  10       18.55       37.62     26.91 o 
   8   2  10      220.64      231.36     48.40 o 
   9   2  10      131.68      120.13     43.93 o 
  10   2  10       45.68       38.86     56.90 o 
  -9   3  10      596.31      660.36     91.74 o 
  -8   3  10        3.31       29.59     34.91 o 
  -7   3  10      310.60      218.21     64.33 o 
  -6   3  10      761.64      646.57     79.21 o 
  -5   3  10      342.64      441.90     63.11 o 
  -4   3  10      106.83       75.11     36.45 o 
  -3   3  10       23.34       24.11     24.95 o 
  -2   3  10      509.60      478.03     42.84 o 
  -1   3  10      787.21      723.78     66.40 o 
   0   3  10      431.50      401.38     39.38 o 
   1   3  10       64.33       66.92     19.00 o 
   2   3  10      509.44      560.23     85.00 o 
   3   3  10        2.52       22.31     15.40 o 
   4   3  10      938.10      942.87     56.68 o 
   5   3  10       12.89      -20.32     20.32 o 
   6   3  10       91.22      119.20     55.07 o 
   7   3  10      690.71      753.06     79.00 o 
   8   3  10      790.79      723.40     80.64 o 
   9   3  10       24.51       26.49     31.42 o 
  10   3  10       21.16       26.02     33.80 o 
  11   3  10       38.76       37.46     51.55 o 
  -9   4  10       30.08      -45.82     49.15 o 
  -8   4  10       35.75       57.02     76.05 o 
  -7   4  10      125.46      126.37     42.62 o 
  -6   4  10      486.95      449.30     66.77 o 
  -5   4  10     1025.47     1109.99    209.84 o 
  -4   4  10      238.55      221.65     45.56 o 
  -3   4  10      220.02      195.72     41.56 o 
  -2   4  10      186.38      206.15     30.56 o 
  -1   4  10      968.86      900.91     95.66 o 
   0   4  10      399.07      372.36     37.98 o 
   1   4  10      968.42      970.63     56.20 o 
   2   4  10      908.38      908.25     56.90 o 
   3   4  10      123.25      132.68     24.73 o 
   4   4  10      168.07      153.15     37.19 o 
   5   4  10      280.31      275.10     47.38 o 
   6   4  10        3.84        6.44     20.52 o 
   7   4  10     1455.42     1505.47    158.94 o 
   8   4  10       10.21       -7.83     25.35 o 
   9   4  10      376.83      546.51    157.12 o 
  10   4  10        4.56       -5.52     33.06 o 
  11   4  10      143.53      160.06     76.35 o 
  -9   5  10       43.44       26.03     34.52 o 
  -8   5  10        1.18       -7.25     30.59 o 
  -7   5  10      232.85      273.24     44.34 o 
  -6   5  10       47.12       52.78     25.77 o 
  -5   5  10      472.12      554.27     54.75 o 
  -4   5  10      539.15      574.47     51.94 o 
  -3   5  10      902.01      978.78     50.27 o 
  -2   5  10     1259.99     1158.95     70.62 o 
  -1   5  10      953.48      931.48     55.13 o 
   0   5  10       16.48       43.13     15.68 o 
   1   5  10      496.01      523.25     42.88 o 
   2   5  10      518.68      613.05     44.79 o 
   3   5  10     2337.60     2586.61    113.23 o 
   4   5  10      282.31      322.72     50.34 o 
   5   5  10      195.42      194.61     40.67 o 
   6   5  10       25.54        3.04     23.72 o 
   7   5  10       37.63       42.06     30.23 o 
   8   5  10      195.53      256.45     60.29 o 
   9   5  10      125.34      172.12     43.85 o 
  10   5  10       59.70       49.97     56.19 o 
  11   5  10       93.02       89.12     74.11 o 
  -9   6  10       21.44       47.29     47.40 o 
  -8   6  10      344.89      184.92    205.99 o 
  -7   6  10      215.48      232.88     50.01 o 
  -6   6  10      277.53      278.68     44.39 o 
  -5   6  10       57.10       90.17     27.41 o 
  -4   6  10       88.71      113.53     28.32 o 
  -3   6  10      523.10      592.18     42.16 o 
  -2   6  10      200.21      197.98     25.79 o 
  -1   6  10      713.87      671.76     41.47 o 
   0   6  10      533.60      548.54     37.25 o 
   1   6  10      318.41      300.83     28.18 o 
   2   6  10        1.15       10.45     14.96 o 
   3   6  10      536.24      436.85     99.47 o 
   4   6  10      426.77      388.89     56.09 o 
   5   6  10      670.83      644.10     70.05 o 
   6   6  10     1339.83     1306.56    115.69 o 
   7   6  10     1022.80      942.36     85.68 o 
   8   6  10      450.53      425.17    140.21 o 
   9   6  10       64.62       97.02     38.08 o 
  10   6  10       17.88       30.86     53.25 o 
  -9   7  10      268.99      292.49     89.12 o 
  -8   7  10      465.11      196.42    273.65 o 
  -7   7  10      423.30      425.45     88.74 o 
  -6   7  10      385.25      498.24     69.60 o 
  -5   7  10       75.76       84.79     27.40 o 
  -4   7  10      374.82      455.30     50.38 o 
  -3   7  10      535.53      571.83     42.38 o 
  -2   7  10      919.28      881.97     48.55 o 
  -1   7  10        9.15       32.84     15.30 o 
   0   7  10     2330.06     2274.79     84.87 o 
   1   7  10      786.19      754.79     55.10 o 
   2   7  10     1147.37     1235.53     63.42 o 
   3   7  10       20.00       26.02     17.19 o 
   4   7  10        2.88        9.66     16.89 o 
   5   7  10       10.01       22.44     19.90 o 
   6   7  10      251.71      297.17     41.23 o 
   7   7  10      197.50      162.57     71.59 o 
   8   7  10      496.16      443.82     82.13 o 
   9   7  10      189.51      174.61     69.06 o 
  10   7  10       14.73        5.84     39.48 o 
  -9   8  10      120.52      255.47     92.46 o 
  -8   8  10      352.84      165.26    239.66 o 
  -7   8  10       80.76      143.76     43.83 o 
  -6   8  10      338.73      402.48     68.08 o 
  -5   8  10       38.28       52.07     30.00 o 
  -4   8  10      573.54      528.32     65.51 o 
  -3   8  10        4.97       33.55     20.64 o 
  -2   8  10       11.07       22.30     15.31 o 
  -1   8  10      211.63      265.86     35.49 o 
   0   8  10      334.82      350.53     40.55 o 
   1   8  10     1159.63     1261.94     70.77 o 
   2   8  10      685.07      695.11     69.69 o 
   3   8  10      647.61      627.80     54.69 o 
   4   8  10      589.83      575.35     53.36 o 
   5   8  10      375.52      431.56     49.82 o 
   6   8  10      162.60      152.02     41.88 o 
   7   8  10       80.38      100.46     35.89 o 
   8   8  10      411.65      266.49     87.87 o 
   9   8  10      547.07      622.45     99.28 o 
  10   8  10       87.49       -8.46     48.44 o 
  -8   9  10       40.95        8.18     35.98 o 
  -7   9  10        9.11       -3.21     32.47 o 
  -6   9  10       17.55       63.42     43.93 o 
  -5   9  10      365.80      450.58     65.97 o 
  -4   9  10      517.89      592.18     70.48 o 
  -3   9  10      419.53      402.41     43.89 o 
  -2   9  10       43.85       29.89     19.79 o 
  -1   9  10       18.80        7.92     18.98 o 
   0   9  10      144.56      159.90     29.23 o 
   1   9  10        5.60        0.42     17.83 o 
   2   9  10     1470.69     1499.08     91.56 o 
   3   9  10      705.59      680.49     59.22 o 
   4   9  10      905.58      892.71     66.73 o 
   5   9  10      596.45      617.14     60.27 o 
   6   9  10       41.10       68.87     27.47 o 
   7   9  10      294.13      293.57     45.41 o 
   8   9  10        6.74       16.27     27.90 o 
   9   9  10      271.78      203.00    104.67 o 
  10   9  10      274.37      288.29     91.20 o 
  -8  10  10      202.90      205.61     59.97 o 
  -7  10  10      173.31      226.32     59.07 o 
  -6  10  10      250.82      174.66     49.67 o 
  -5  10  10      235.07      198.60     60.43 o 
  -4  10  10      230.14      291.00     40.90 o 
  -3  10  10     1942.56     1885.22     98.39 o 
  -2  10  10       75.03       79.69     35.31 o 
  -1  10  10      369.31      451.50     49.61 o 
   0  10  10        1.81       21.03     18.04 o 
   1  10  10       84.58      109.81     28.13 o 
   2  10  10      343.54      350.45     45.33 o 
   3  10  10      112.89      102.37     29.09 o 
   4  10  10        3.09      -18.07     18.07 o 
   5  10  10      334.46      390.83     50.45 o 
   6  10  10      439.74      582.02     62.60 o 
   7  10  10       34.51       53.91     30.77 o 
   8  10  10      290.15      292.19     61.48 o 
   9  10  10       36.27       61.50     43.39 o 
  10  10  10       26.61       -0.38     63.18 o 
  -7  11  10      323.54      454.12     78.91 o 
  -6  11  10       23.41       22.72     65.04 o 
  -5  11  10      215.92      230.78     75.09 o 
  -4  11  10      554.39      601.65    171.91 o 
  -3  11  10       15.18        7.64     24.59 o 
  -2  11  10      429.48      395.52     56.58 o 
  -1  11  10        6.70       -7.68     23.36 o 
   0  11  10     1079.97     1068.06     90.24 o 
   1  11  10      298.82      308.83     44.12 o 
   2  11  10       48.70       57.48     24.66 o 
   3  11  10      109.90       73.16     26.73 o 
   4  11  10      235.78      217.58     39.61 o 
   5  11  10      650.07      740.07     84.73 o 
   6  11  10      169.18      231.25     44.16 o 
   7  11  10      108.42      109.82     37.38 o 
   8  11  10       41.81       50.59     31.48 o 
   9  11  10      326.45      356.66    105.02 o 
  -7  12  10      308.83      422.52    108.51 o 
  -6  12  10      450.57      437.81    106.87 o 
  -5  12  10      219.43      239.47     84.54 o 
  -4  12  10      339.93      527.61    150.73 o 
  -3  12  10      174.33      191.88     46.62 o 
  -2  12  10      297.03      287.08     94.01 o 
  -1  12  10      265.37      223.00     46.99 o 
   0  12  10        4.13       11.64     25.70 o 
   1  12  10      921.83      988.31     91.44 o 
   2  12  10     1279.48     1404.10     90.10 o 
   3  12  10      268.33      261.74     44.17 o 
   4  12  10        1.87       22.55     24.48 o 
   5  12  10        0.67       -5.31     23.11 o 
   6  12  10      102.32       80.79     34.77 o 
   7  12  10        1.37       21.15     30.13 o 
   8  12  10       71.13      109.06     39.41 o 
  -5  13  10      313.84       80.55     52.32 o 
  -4  13  10     1033.45     1103.83    106.08 o 
  -3  13  10      424.74      441.89     66.86 o 
  -2  13  10        6.26       19.10     29.09 o 
  -1  13  10      168.95      183.81     47.89 o 
   0  13  10        0.35       39.19     29.44 o 
   1  13  10      582.06      569.48     75.60 o 
   2  13  10      447.10      335.14    178.69 o 
   3  13  10      106.56      107.70     34.56 o 
   4  13  10      112.24      116.56     35.51 o 
   5  13  10       79.79       50.88     31.12 o 
   6  13  10        4.08       32.02     29.28 o 
   7  13  10        0.29      -27.60     28.38 o 
   8  13  10        8.02       38.99     56.36 o 
  -4  14  10        9.62       31.91     31.32 o 
  -3  14  10      304.72      144.96    120.01 o 
  -2  14  10      218.11      271.93     55.86 o 
  -1  14  10      278.23      316.89     63.02 o 
   0  14  10       31.82      128.01     41.04 o 
   1  14  10       64.31       72.62     35.14 o 
   2  14  10        2.58       41.63     34.58 o 
   3  14  10        3.80      -30.21     37.98 o 
   4  14  10     1559.63     1251.90    174.21 o 
   5  14  10        4.19       -6.44     27.09 o 
   6  14  10      151.69      207.69     48.51 o 
   7  14  10      193.41      163.94     79.90 o 
  -4  15  10       18.63       -8.96     51.06 o 
  -3  15  10       23.23        5.46     52.32 o 
  -2  15  10      209.53      166.97    215.30 o 
  -1  15  10       69.24       31.35     32.23 o 
   0  15  10      144.22       93.20    135.90 o 
   1  15  10      160.18       75.14     92.46 o 
   2  15  10       23.68       -5.40     34.76 o 
   3  15  10        8.10      -26.60     29.80 o 
   4  15  10        0.24       -4.15     32.30 o 
   1  -8  11       15.79       48.11     49.20 o 
   2  -8  11      402.43      483.36     95.84 o 
  -3  -7  11       74.64       43.80     61.49 o 
  -2  -7  11       90.05      131.39     43.74 o 
   0  -7  11      485.11      265.59    258.28 o 
   1  -7  11      592.51      547.53     97.37 o 
   2  -7  11      494.12      296.37    277.67 o 
   3  -7  11      191.04      203.05     51.09 o 
   4  -7  11      204.54      246.29     75.80 o 
  -4  -6  11      251.05      256.29     84.37 o 
  -3  -6  11      105.40      154.14     49.81 o 
  -2  -6  11       70.66       61.69     35.79 o 
  -1  -6  11      215.55      311.39     85.08 o 
   0  -6  11       60.97       15.54     32.27 o 
   1  -6  11      838.55      806.33    109.82 o 
   2  -6  11      245.71      228.14     55.48 o 
   3  -6  11      464.46      525.51     71.18 o 
   4  -6  11       20.80       48.50     34.19 o 
   5  -6  11       39.59       17.71     57.94 o 
  -5  -5  11      912.47     1208.15    167.93 o 
  -4  -5  11      105.31       27.76     63.81 o 
  -3  -5  11      493.40      684.81     89.41 o 
  -2  -5  11       78.15       55.69     35.83 o 
  -1  -5  11       77.37       63.44     48.30 o 
   0  -5  11       79.52       58.24     27.15 o 
   1  -5  11      511.94      585.52     59.45 o 
   2  -5  11      433.24      519.15     68.19 o 
   3  -5  11      225.74      303.81     53.48 o 
   4  -5  11      160.75      201.39     48.22 o 
   5  -5  11        2.22       47.99     30.58 o 
   6  -5  11        4.85      -21.27     28.14 o 
   7  -5  11        8.48      -51.99     53.41 o 
  -6  -4  11      167.49      170.06     69.85 o 
  -5  -4  11        1.11       -5.79     29.11 o 
  -4  -4  11      823.83      963.22    146.90 o 
  -3  -4  11      232.55      336.86     61.44 o 
  -2  -4  11      115.20      156.99     41.97 o 
  -1  -4  11       61.39       99.30     37.28 o 
   0  -4  11       26.36       58.95     24.79 o 
   1  -4  11        9.79       21.14     24.11 o 
   2  -4  11       97.05      130.83     32.52 o 
   3  -4  11      783.96      682.55     76.08 o 
   4  -4  11      377.49      404.02     62.52 o 
   5  -4  11      225.85      217.43     48.10 o 
   6  -4  11      554.11      809.93    136.80 o 
   7  -4  11      668.87      829.43    140.79 o 
   8  -4  11      182.55      309.53     94.48 o 
  -6  -3  11      310.10      442.13    108.07 o 
  -5  -3  11        6.00       29.38     35.89 o 
  -4  -3  11       32.21       81.80     38.23 o 
  -3  -3  11      371.12      271.67     99.75 o 
  -2  -3  11     1454.05     1292.85    160.06 o 
  -1  -3  11       20.32       35.54     22.25 o 
   0  -3  11     1427.46     1444.51     77.71 o 
   1  -3  11      823.71      711.88     61.14 o 
   2  -3  11      469.38      497.85     51.86 o 
   3  -3  11        1.77       25.52     20.79 o 
   4  -3  11      122.79       57.11     24.44 o 
   5  -3  11       98.66      121.59     35.92 o 
   6  -3  11      184.50      128.06     46.91 o 
   7  -3  11      205.80      115.19    187.78 o 
   8  -3  11       62.89       44.09     67.55 o 
   9  -3  11      115.30      124.62     78.37 o 
  -7  -2  11       60.61       77.80     45.91 o 
  -6  -2  11      296.06      471.79     76.33 o 
  -5  -2  11      559.56      538.68    108.46 o 
  -4  -2  11      803.66      804.47    126.97 o 
  -3  -2  11      331.00      329.66     85.68 o 
  -2  -2  11      204.10      173.32     43.93 o 
  -1  -2  11      146.83      127.98     52.64 o 
   0  -2  11        5.64       19.18     18.59 o 
   1  -2  11      252.10      346.16     49.43 o 
   2  -2  11      216.19      264.19     47.38 o 
   3  -2  11      163.41      203.10     33.88 o 
   4  -2  11        1.15       19.54     21.12 o 
   5  -2  11      195.73      250.88     39.43 o 
   6  -2  11      574.22      588.92    107.64 o 
   7  -2  11      166.96      209.91     92.51 o 
   8  -2  11      191.77      156.84    120.88 o 
   9  -2  11      496.34      615.86    182.43 o 
  -7  -1  11        8.37       16.18     45.38 o 
  -6  -1  11       77.71      115.40     45.68 o 
  -5  -1  11       18.61       -8.01     29.54 o 
  -4  -1  11       57.15       -0.04     28.45 o 
  -3  -1  11       14.49       30.74     29.02 o 
  -2  -1  11       13.89       18.63     22.15 o 
  -1  -1  11       67.19       85.85     23.62 o 
   0  -1  11      120.47      162.25     40.67 o 
   1  -1  11      244.01      251.30     35.75 o 
   2  -1  11        7.76       10.71     17.21 o 
   3  -1  11      945.31      961.99     65.77 o 
   4  -1  11     1837.45     1787.98     82.68 o 
   5  -1  11       20.47       38.88     21.64 o 
   6  -1  11      186.28      171.77     34.83 o 
   7  -1  11       11.20       -4.58     27.17 o 
   8  -1  11      140.57      107.48     39.48 o 
   9  -1  11       13.53      -22.50     41.89 o 
  10  -1  11      343.37      291.18     83.06 o 
  -8   0  11        8.68       -3.17     55.98 o 
  -7   0  11        7.38       31.14     37.90 o 
  -6   0  11      258.91      228.43     53.67 o 
  -5   0  11       16.09       14.94     30.55 o 
  -4   0  11       76.08       73.87     36.21 o 
  -3   0  11      143.67      167.54     43.09 o 
  -2   0  11     1244.79     1103.12     95.23 o 
  -1   0  11      254.03      258.02     35.43 o 
   0   0  11      644.34      560.25     74.08 o 
   1   0  11       23.18       34.99     25.96 o 
   2   0  11       19.61       -3.42     15.57 o 
   3   0  11      937.21      926.02     63.64 o 
   4   0  11       59.69       87.70     35.54 o 
   5   0  11     1018.59     1085.81     90.20 o 
   6   0  11      238.95      216.56     36.79 o 
   7   0  11      100.03       97.54     30.26 o 
   8   0  11       29.71       10.43     43.09 o 
   9   0  11       50.45       52.64     46.80 o 
  10   0  11        4.60      -36.53     41.50 o 
  -8   1  11      245.85      265.40     63.92 o 
  -7   1  11      367.85      333.85     86.61 o 
  -6   1  11      440.81      233.10    144.42 o 
  -5   1  11      100.60       78.30     39.51 o 
  -4   1  11       44.11       28.71     30.56 o 
  -3   1  11     1279.82     1238.24    134.29 o 
  -2   1  11      317.75      380.09     69.55 o 
  -1   1  11     3235.46     3136.02    178.80 o 
   0   1  11     2319.78     2112.93     81.56 o 
   1   1  11      123.69       95.60     36.04 o 
   2   1  11       89.88      117.57     25.60 o 
   3   1  11       51.39       72.23     22.02 o 
   4   1  11       13.32       47.71     19.87 o 
   5   1  11      231.12      218.83     35.37 o 
   6   1  11      183.93      190.77     34.90 o 
   7   1  11      616.31      651.49     76.53 o 
   8   1  11      357.57      305.71     57.25 o 
   9   1  11      348.50      256.48     53.65 o 
  10   1  11        0.42       40.52     49.15 o 
  -8   2  11       84.36      126.82     51.99 o 
  -7   2  11      712.95      342.33    271.22 o 
  -6   2  11      361.95      291.12    101.63 o 
  -5   2  11     1044.12     1016.37    162.90 o 
  -4   2  11      119.52      142.15     41.72 o 
  -3   2  11      121.44      177.16     44.58 o 
  -2   2  11       26.45       48.05     20.47 o 
  -1   2  11        1.09        8.30     17.78 o 
   0   2  11        3.33       -5.48     14.09 o 
   1   2  11      683.03      633.04     60.78 o 
   2   2  11       58.13       63.78     28.37 o 
   3   2  11      210.07      235.58     33.80 o 
   4   2  11      170.75      252.95     35.20 o 
   5   2  11       60.80       63.09     23.30 o 
   6   2  11       66.51       33.53     25.06 o 
   7   2  11     1120.67     1154.80     97.71 o 
   8   2  11      503.01      562.31     86.61 o 
   9   2  11      793.90     1145.67    106.20 o 
  10   2  11      258.36      308.79     63.61 o 
  -9   3  11        9.26       10.98     59.74 o 
  -8   3  11      200.81       85.80    122.74 o 
  -7   3  11      229.44      306.37     90.05 o 
  -6   3  11        1.95        4.51     30.18 o 
  -5   3  11      458.59      485.34     70.96 o 
  -4   3  11       10.66        7.15     29.43 o 
  -3   3  11       43.39       85.29     33.51 o 
  -2   3  11        9.50       11.20     17.67 o 
  -1   3  11     1025.49      893.41    107.01 o 
   0   3  11     2283.58     2211.26     87.73 o 
   1   3  11       10.25       25.60     22.08 o 
   2   3  11     2789.04     2636.97     89.77 o 
   3   3  11      821.33      889.12     58.78 o 
   4   3  11     1259.24     1244.48     95.76 o 
   5   3  11      334.35      343.71    115.80 o 
   6   3  11      290.96      218.46     46.44 o 
   7   3  11        0.10       26.57     28.79 o 
   8   3  11        6.68       17.46     34.40 o 
   9   3  11      476.68      528.53     74.44 o 
  10   3  11       51.35       53.71     41.45 o 
  11   3  11        3.42       42.27     69.52 o 
  -8   4  11       24.62       36.80     38.51 o 
  -7   4  11      338.12      181.25    122.00 o 
  -6   4  11        3.54        2.32     31.53 o 
  -5   4  11        1.10        1.74     30.61 o 
  -4   4  11     1430.36     1455.87    106.41 o 
  -3   4  11     1312.22     1373.31     99.70 o 
  -2   4  11      587.08      719.82     54.44 o 
  -1   4  11      851.30      747.34     54.13 o 
   0   4  11     1117.19     1092.11     60.91 o 
   1   4  11        7.24        9.19     15.15 o 
   2   4  11       22.20       29.59     16.60 o 
   3   4  11      477.49      457.09     59.03 o 
   4   4  11     1226.52     1067.67     98.35 o 
   5   4  11      117.66       91.84     31.53 o 
   6   4  11        3.66      -20.27     22.93 o 
   7   4  11       16.17       40.66     29.83 o 
   8   4  11       13.20       58.09     32.19 o 
   9   4  11        5.60        1.22     31.74 o 
  10   4  11       24.49       43.89     40.14 o 
  11   4  11       25.21      101.47     73.56 o 
  -7   5  11        3.92       45.27     51.03 o 
  -6   5  11     1131.50     1174.56    127.63 o 
  -5   5  11       96.37      161.14     54.26 o 
  -4   5  11       97.55       91.89     37.11 o 
  -3   5  11       17.40       33.64     27.73 o 
  -2   5  11      127.33      135.94     28.41 o 
  -1   5  11      141.65      223.47     32.29 o 
   0   5  11       36.24       19.11     19.60 o 
   1   5  11      192.11      153.91     26.87 o 
   2   5  11       80.66       53.35     36.37 o 
   3   5  11       77.30       84.10     30.40 o 
   4   5  11      486.81      448.84     61.12 o 
   5   5  11        7.35       13.90     23.45 o 
   6   5  11       22.84       39.45     28.10 o 
   7   5  11       12.31       15.35     26.99 o 
   8   5  11     1134.78     1016.99     98.31 o 
   9   5  11       20.37       -6.77     57.64 o 
  10   5  11       35.31       99.90     55.62 o 
  -8   6  11       14.08       -2.73     49.75 o 
  -7   6  11      229.10      165.47     69.19 o 
  -6   6  11       15.48       82.34     74.54 o 
  -5   6  11      261.60      339.91     58.73 o 
  -4   6  11      907.17      994.46     89.27 o 
  -3   6  11       99.70       73.21     34.02 o 
  -2   6  11       86.79       89.67     24.16 o 
  -1   6  11       59.44       78.52     23.52 o 
   0   6  11      427.81      427.33     67.87 o 
   1   6  11     1888.60     1970.79    117.55 o 
   2   6  11      804.00      728.79     79.19 o 
   3   6  11      692.91      664.35     97.97 o 
   4   6  11      488.20      449.80     61.04 o 
   5   6  11       55.55       35.45     25.33 o 
   6   6  11      351.66      332.24     56.28 o 
   7   6  11      155.71      125.46     39.67 o 
   8   6  11      125.05      216.64     49.90 o 
   9   6  11      282.52      228.72     53.72 o 
  10   6  11       38.96       14.25     48.11 o 
  -8   7  11       24.68       -2.09     35.03 o 
  -7   7  11        3.63       -8.38     30.33 o 
  -6   7  11       79.43       40.90     32.84 o 
  -5   7  11      528.91      534.89     81.59 o 
  -4   7  11      588.77      574.08     73.64 o 
  -3   7  11     1452.22     1444.55    103.38 o 
  -2   7  11      403.60      501.56     47.92 o 
  -1   7  11      227.97      209.57     31.69 o 
   0   7  11       18.26       39.46     25.37 o 
   1   7  11       48.98       65.82     34.46 o 
   2   7  11      765.05      826.13     79.49 o 
   3   7  11     1348.44     1442.32    101.33 o 
   4   7  11     1254.96     1304.73     99.63 o 
   5   7  11      112.30       92.96     35.45 o 
   6   7  11        1.68        8.33     25.19 o 
   7   7  11       80.23       87.58     68.48 o 
   8   7  11       14.87       46.90     32.62 o 
   9   7  11      743.09      904.57    122.93 o 
  10   7  11      166.09       56.25     51.12 o 
  -8   8  11       34.86       59.58     41.72 o 
  -7   8  11       18.72       48.42     38.82 o 
  -6   8  11        3.04       21.68     30.38 o 
  -5   8  11      205.50      250.77     50.78 o 
  -4   8  11      346.12      448.43     63.16 o 
  -3   8  11      759.12      768.63     65.55 o 
  -2   8  11      291.53      326.14     34.47 o 
  -1   8  11       15.39        5.21     17.04 o 
   0   8  11        2.13        4.55     16.86 o 
   1   8  11      938.71      932.84    123.28 o 
   2   8  11       31.22       36.43     27.57 o 
   3   8  11      516.88      576.57     70.10 o 
   4   8  11      196.62      198.80     44.64 o 
   5   8  11      352.72      395.08     63.25 o 
   6   8  11      360.88      346.77     60.08 o 
   7   8  11      207.86      217.19     57.70 o 
   8   8  11       14.02       10.42     53.05 o 
   9   8  11       77.90       70.23     39.92 o 
  -8   9  11      235.98      270.71     92.46 o 
  -7   9  11      105.76      126.25     47.78 o 
  -6   9  11      124.42      212.68     50.57 o 
  -5   9  11       49.61       35.41     32.39 o 
  -4   9  11       51.06      117.84     39.23 o 
  -3   9  11       50.86       90.11     25.68 o 
  -2   9  11       86.99       93.80     24.49 o 
  -1   9  11        5.43       26.18     19.00 o 
   0   9  11        4.54        6.05     18.80 o 
   1   9  11      819.40      878.73     65.46 o 
   2   9  11       51.99       36.95     24.39 o 
   3   9  11        0.22       31.31     20.90 o 
   4   9  11      163.49      218.53     36.66 o 
   5   9  11      550.37      500.11     69.86 o 
   6   9  11      584.75      565.27     84.81 o 
   7   9  11       33.85       46.65     33.96 o 
   8   9  11        7.85       24.91     36.24 o 
   9   9  11      131.27       62.21     39.51 o 
  -7  10  11       43.05       -1.82     33.95 o 
  -6  10  11       37.27       81.59     44.23 o 
  -5  10  11      261.39      335.37     61.86 o 
  -4  10  11       31.29       35.28     43.36 o 
  -3  10  11      314.69      289.56     49.87 o 
  -2  10  11        3.82        6.40     23.33 o 
  -1  10  11      625.42      583.77     57.02 o 
   0  10  11      545.19      690.05     61.41 o 
   1  10  11        3.66        3.70     20.47 o 
   2  10  11     1198.60     1161.39     77.68 o 
   3  10  11      328.99      324.09     45.70 o 
   4  10  11        2.60       -4.10     20.42 o 
   5  10  11      112.22      149.14     34.42 o 
   6  10  11      127.09      119.96     34.36 o 
   7  10  11      477.63      528.05     61.99 o 
   8  10  11       86.97      171.80     48.32 o 
   9  10  11      205.84      263.50     79.79 o 
  -7  11  11       24.25       68.22     47.97 o 
  -6  11  11      440.49      388.14     70.96 o 
  -5  11  11        6.66        2.13     42.21 o 
  -4  11  11      764.64      724.30    123.53 o 
  -3  11  11      289.00      360.75     86.69 o 
  -2  11  11       17.25       23.24     26.03 o 
  -1  11  11       47.16       61.18     29.39 o 
   0  11  11       14.25       30.38     28.95 o 
   1  11  11        5.97        8.72     20.71 o 
   2  11  11       77.09      164.77     36.00 o 
   3  11  11        4.97       14.64     24.12 o 
   4  11  11      321.83      458.11     73.91 o 
   5  11  11      195.00      204.74     40.92 o 
   6  11  11      174.42      237.00     44.84 o 
   7  11  11        6.77        6.42     32.20 o 
   8  11  11        0.44        2.62     31.40 o 
  -6  12  11        0.00       37.79     54.67 o 
  -5  12  11      224.35      183.38     70.17 o 
  -4  12  11        5.25       14.96     46.58 o 
  -3  12  11        7.91       14.31     28.18 o 
  -2  12  11      312.74      384.65     59.82 o 
  -1  12  11      192.85      190.19     46.54 o 
   0  12  11      159.85      177.70     43.04 o 
   1  12  11        2.04       14.94     24.75 o 
   2  12  11       70.16      111.05     32.81 o 
   3  12  11       75.38       46.49     24.84 o 
   4  12  11      243.26      185.71     68.83 o 
   5  12  11      189.61      201.31     42.11 o 
   6  12  11      447.79      472.14     60.23 o 
   7  12  11        4.40       44.63     33.79 o 
   8  12  11      329.74      330.11     65.69 o 
  -5  13  11       51.85      134.29     68.59 o 
  -4  13  11      261.46      212.60     76.02 o 
  -3  13  11      152.22      159.17     46.12 o 
  -2  13  11      113.95      117.42    102.75 o 
  -1  13  11      901.02      874.07     91.59 o 
   0  13  11      267.16      277.46     54.04 o 
   1  13  11      750.42      879.51     92.94 o 
   2  13  11       21.06        7.88     27.42 o 
   3  13  11        0.23       25.62     27.86 o 
   4  13  11       18.09       32.40     30.68 o 
   5  13  11        2.24      -12.01     25.33 o 
   6  13  11      322.25      340.75     51.76 o 
   7  13  11       92.23      114.36     50.93 o 
  -4  14  11        3.49       42.65     59.47 o 
  -3  14  11       49.06       83.50     40.09 o 
  -2  14  11       70.88      131.60     47.56 o 
  -1  14  11       79.50       91.73     36.84 o 
   0  14  11       15.31       53.47     34.18 o 
   1  14  11      518.38      800.08    140.43 o 
   2  14  11      172.87      225.02     53.07 o 
   3  14  11        4.18       32.59     33.19 o 
   4  14  11        1.60       -2.22     32.13 o 
   5  14  11        0.77       19.35     30.08 o 
   6  14  11        0.13       -7.81     29.52 o 
  -3  15  11       11.13       39.92     54.34 o 
  -2  15  11       23.08      106.95     42.14 o 
  -1  15  11        5.37       39.80     37.10 o 
   0  15  11        4.22       22.33     36.56 o 
   1  15  11      172.22      184.73     51.31 o 
   2  15  11       32.83       93.64     40.99 o 
   3  15  11      857.18     1170.31    183.71 o 
   4  15  11        2.37      -31.84     52.97 o 
   1  -7  12        2.59       39.81     51.22 o 
  -2  -6  12       69.52      203.97     83.72 o 
  -1  -6  12      372.02      611.86    122.66 o 
   0  -6  12      221.23       -2.62     41.61 o 
   1  -6  12      228.14      358.93     63.22 o 
   2  -6  12      248.68      286.06     54.61 o 
   3  -6  12       72.38       41.39     39.63 o 
  -3  -5  12        1.43       13.94     33.85 o 
  -2  -5  12      360.24      429.13    106.00 o 
  -1  -5  12      116.21      141.41     44.58 o 
   0  -5  12      124.02      103.31     31.05 o 
   1  -5  12      544.57      482.44     77.00 o 
   2  -5  12      164.31      207.22     47.85 o 
   3  -5  12       36.98       -5.44     30.15 o 
   4  -5  12      888.32      960.04    117.63 o 
   5  -5  12       24.80       14.79     33.57 o 
  -4  -4  12       15.76       -2.10     35.82 o 
  -3  -4  12       55.77       48.08     36.45 o 
  -2  -4  12      418.95      387.32     67.60 o 
  -1  -4  12      683.13      237.89    273.03 o 
   0  -4  12      387.55      456.56     53.05 o 
   1  -4  12      259.53      261.23     63.88 o 
   2  -4  12      368.38      382.08     48.51 o 
   3  -4  12      210.44      370.33     84.81 o 
   4  -4  12       39.54       63.44     34.79 o 
   5  -4  12       75.85      116.27     41.65 o 
   6  -4  12        0.45       -5.73     28.96 o 
   7  -4  12        3.09       -5.68     57.18 o 
  -5  -3  12      361.81      234.44    215.77 o 
  -4  -3  12      358.81      555.12    119.54 o 
  -3  -3  12      185.81      244.50     96.85 o 
  -2  -3  12        2.63      -22.79     28.19 o 
  -1  -3  12      109.44      126.41     83.06 o 
   0  -3  12        4.00       15.31     25.57 o 
   1  -3  12        8.03       29.41     21.56 o 
   2  -3  12      164.20      183.60     35.89 o 
   3  -3  12      530.86      670.48     63.26 o 
   4  -3  12     1069.97     1127.76     95.40 o 
   5  -3  12      135.24      193.52     50.79 o 
   6  -3  12       11.80       31.90     56.39 o 
   7  -3  12      111.42       77.18     73.72 o 
   8  -3  12       99.94      123.04     73.40 o 
  -5  -2  12       48.57       53.42     33.32 o 
  -4  -2  12        6.41       12.78     29.12 o 
  -3  -2  12      149.96       91.79     39.23 o 
  -2  -2  12      598.80      652.00    119.49 o 
  -1  -2  12      261.75      286.29     55.28 o 
   0  -2  12      555.99      555.79     54.91 o 
   1  -2  12       40.62       24.45     21.72 o 
   2  -2  12        1.12        7.22     19.48 o 
   3  -2  12      982.97     1038.52    110.71 o 
   4  -2  12      165.29      176.42     34.07 o 
   5  -2  12      358.90      463.44     64.40 o 
   6  -2  12      162.77       61.38     87.98 o 
   7  -2  12       14.28       22.36     31.33 o 
   8  -2  12      135.67       84.97     95.92 o 
  -6  -1  12      203.53      226.82     62.59 o 
  -5  -1  12      213.94       76.52    197.47 o 
  -4  -1  12       65.34        6.27     30.54 o 
  -3  -1  12       73.07       15.36     31.07 o 
  -2  -1  12      551.88      544.45    119.19 o 
  -1  -1  12      464.15      387.03     45.36 o 
   0  -1  12      544.14      529.59     53.06 o 
   1  -1  12      277.77      226.27     50.01 o 
   2  -1  12      234.08      314.09     42.63 o 
   3  -1  12        3.34      -17.02     17.97 o 
   4  -1  12       44.51       47.44     33.41 o 
   5  -1  12      776.77      887.82     70.63 o 
   6  -1  12       64.94       78.17     28.25 o 
   7  -1  12       26.09      -17.48     32.51 o 
   8  -1  12      175.92        3.88     39.48 o 
  -6   0  12       33.65        8.11     64.82 o 
  -5   0  12      269.29      195.49    113.89 o 
  -4   0  12      392.22      280.74    116.87 o 
  -3   0  12      128.34       72.45     34.35 o 
  -2   0  12       22.21       43.36     31.61 o 
  -1   0  12      121.46       92.71     31.50 o 
   0   0  12        7.16       15.31     19.18 o 
   1   0  12      373.08      336.98     51.46 o 
   2   0  12     2088.90     2142.81    110.34 o 
   3   0  12     1231.61     1219.50     74.47 o 
   4   0  12      978.45      878.90     66.64 o 
   5   0  12      182.96      222.86     37.63 o 
   6   0  12      162.52      123.50     39.03 o 
   7   0  12       34.70       31.79     32.10 o 
   8   0  12        6.81       23.76     42.00 o 
   9   0  12      542.26      740.08    120.96 o 
  -7   1  12      145.93       87.45    126.45 o 
  -6   1  12      134.87      109.85     64.50 o 
  -5   1  12      452.81      326.75    187.40 o 
  -4   1  12      905.13      702.18    128.44 o 
  -3   1  12      520.00      607.13     84.10 o 
  -2   1  12      155.10      170.93     43.53 o 
  -1   1  12      917.27      983.39     67.22 o 
   0   1  12      152.51      142.63     28.70 o 
   1   1  12       96.68       80.52     24.63 o 
   2   1  12      105.83      130.15     27.42 o 
   3   1  12       25.88       20.87     24.20 o 
   4   1  12     1048.82     1050.02     70.36 o 
   5   1  12      201.74      257.43     39.04 o 
   6   1  12      128.63      115.57     43.74 o 
   7   1  12       13.52       19.03     29.82 o 
   8   1  12      216.46      261.60     54.16 o 
   9   1  12        3.74       44.62     43.91 o 
  10   1  12      347.53      314.72     86.34 o 
  -7   2  12        9.36       49.77     37.11 o 
  -6   2  12        8.14       22.89     33.84 o 
  -5   2  12      271.39      181.41     85.88 o 
  -4   2  12      141.92      161.21     49.01 o 
  -3   2  12     1139.33     1091.78    100.70 o 
  -2   2  12      202.03      264.17     87.30 o 
  -1   2  12      233.58      282.18     40.86 o 
   0   2  12        6.57       20.08     19.18 o 
   1   2  12       74.83       71.75     23.02 o 
   2   2  12      774.92      723.61     78.20 o 
   3   2  12       35.04       35.23     19.44 o 
   4   2  12     1786.48     1730.23     80.46 o 
   5   2  12     1124.88     1111.82    150.56 o 
   6   2  12      226.74      370.75    116.24 o 
   7   2  12      244.10      192.05     47.29 o 
   8   2  12      282.88      238.90     52.35 o 
   9   2  12        0.75       11.60     36.97 o 
  10   2  12       30.37       88.25     65.21 o 
  -8   3  12      442.48      597.22    134.40 o 
  -7   3  12      143.07       56.96     73.07 o 
  -6   3  12       28.63        5.54     31.87 o 
  -5   3  12       14.65        6.15     30.56 o 
  -4   3  12      139.24      124.61     43.33 o 
  -3   3  12      308.29      284.36     55.79 o 
  -2   3  12      154.29      212.09     58.73 o 
  -1   3  12      695.97      869.06     63.02 o 
   0   3  12     1803.31     1867.01    100.34 o 
   1   3  12     1036.12     1173.75     69.61 o 
   2   3  12      175.05      192.73     33.10 o 
   3   3  12     1180.26     1168.29     67.80 o 
   4   3  12       41.84       78.49     29.84 o 
   5   3  12       61.88      102.24     77.55 o 
   6   3  12      160.13      175.71     44.99 o 
   7   3  12      494.20      540.54    106.60 o 
   8   3  12      645.94      581.71     80.45 o 
   9   3  12      181.21      235.95     69.55 o 
  10   3  12        1.20      -23.30     37.58 o 
  -8   4  12        4.02       25.39     64.39 o 
  -7   4  12      593.59      660.19    129.97 o 
  -6   4  12      333.98      367.55     69.40 o 
  -5   4  12      221.69      233.22     54.29 o 
  -4   4  12      596.79      696.18     83.68 o 
  -3   4  12       40.63       48.80     33.46 o 
  -2   4  12        7.74       11.62     20.25 o 
  -1   4  12       85.31      103.95     25.79 o 
   0   4  12      308.85      349.33     42.05 o 
   1   4  12     2670.10     2823.63    131.97 o 
   2   4  12      140.65      145.40     28.46 o 
   3   4  12       78.42       95.88     31.02 o 
   4   4  12       33.20       16.47     25.53 o 
   5   4  12       55.00       43.41     58.71 o 
   6   4  12        8.77       29.80     30.55 o 
   7   4  12       27.54        5.99     29.09 o 
   8   4  12      234.29      350.76     64.62 o 
   9   4  12       27.27       36.30     39.14 o 
  10   4  12      234.57      325.10     64.96 o 
  -7   5  12      221.74       59.57    100.10 o 
  -6   5  12      130.09      211.18     54.99 o 
  -5   5  12      254.31      241.85     56.53 o 
  -4   5  12      467.60      473.65     70.09 o 
  -3   5  12      699.83      663.53     78.35 o 
  -2   5  12       87.26      136.42     28.74 o 
  -1   5  12       74.79       83.53     24.72 o 
   0   5  12        3.05       12.86     36.99 o 
   1   5  12      829.26      904.04     61.34 o 
   2   5  12      100.66      110.81     34.36 o 
   3   5  12       35.74       49.72     55.13 o 
   4   5  12       62.31       81.12     30.47 o 
   5   5  12        2.63       17.23     26.79 o 
   6   5  12       29.57       35.36     30.33 o 
   7   5  12        4.94       -4.39     29.48 o 
   8   5  12      364.50      361.56     65.02 o 
   9   5  12      185.45      254.32     56.34 o 
  10   5  12      551.57      639.47    143.24 o 
  -7   6  12      172.51       32.77     50.79 o 
  -6   6  12      480.99      469.01    102.80 o 
  -5   6  12       10.56       19.48     32.74 o 
  -4   6  12      220.65      265.97     71.46 o 
  -3   6  12     1013.73     1022.19     92.15 o 
  -2   6  12      764.36      854.75     72.97 o 
  -1   6  12        8.59       15.88     19.07 o 
   0   6  12       23.76       -2.43     18.15 o 
   1   6  12       70.42       78.44     30.08 o 
   2   6  12       67.00       71.51     27.46 o 
   3   6  12      739.37      716.00     76.99 o 
   4   6  12      963.77     1159.26     97.72 o 
   5   6  12      129.58      158.66     41.86 o 
   6   6  12      999.96     1029.04     98.10 o 
   7   6  12      495.34      397.75    114.30 o 
   8   6  12      140.52      113.93     39.76 o 
   9   6  12        0.98        5.15     29.88 o 
  10   6  12       26.81       81.21     55.38 o 
  -7   7  12      119.88      226.14     76.84 o 
  -6   7  12      238.99      177.05     71.76 o 
  -5   7  12        1.63       27.26     33.66 o 
  -4   7  12       98.81      102.28     40.26 o 
  -3   7  12      423.81      392.89     62.81 o 
  -2   7  12      509.21      579.13     80.12 o 
  -1   7  12      562.79      573.88    138.77 o 
   0   7  12     1061.89     1199.49    160.99 o 
   1   7  12      714.18      696.62     74.03 o 
   2   7  12     1799.60     1791.38    105.41 o 
   3   7  12       63.74       69.65     34.34 o 
   4   7  12       10.24       27.80     27.91 o 
   5   7  12      386.59      371.50     62.99 o 
   6   7  12      471.52      381.57     84.26 o 
   7   7  12      346.07      217.25    110.37 o 
   8   7  12       25.71       33.44     33.76 o 
   9   7  12      734.49      864.87    125.28 o 
  10   7  12        1.38      -27.63     49.75 o 
  -7   8  12      163.16      136.96     77.93 o 
  -6   8  12      271.84      353.50     92.89 o 
  -5   8  12      127.59      186.93     70.67 o 
  -4   8  12      670.55      750.06     84.19 o 
  -3   8  12      209.06      256.57     51.69 o 
  -2   8  12      114.89       52.62     58.52 o 
  -1   8  12       27.49       70.25     29.19 o 
   0   8  12      746.06      848.37     83.66 o 
   1   8  12      307.31      389.44     56.82 o 
   2   8  12      291.25      509.02     93.41 o 
   3   8  12     1849.65     1719.59    137.35 o 
   4   8  12        3.96       45.22     30.64 o 
   5   8  12        6.82       35.24     31.74 o 
   6   8  12       19.51       30.15     33.83 o 
   7   8  12      372.61      407.23     86.39 o 
   8   8  12      336.53      187.80    136.14 o 
   9   8  12       13.93      -12.07     36.89 o 
  -7   9  12        0.49        2.84     60.73 o 
  -6   9  12        7.25      -24.19     51.44 o 
  -5   9  12        4.36        7.65     51.06 o 
  -4   9  12      225.43      267.54     78.53 o 
  -2   9  12       54.78       68.50     33.57 o 
  -1   9  12        8.02       11.32     30.47 o 
   0   9  12       75.94      117.41     54.64 o 
   1   9  12        4.41        2.30     24.25 o 
   2   9  12      888.54      836.68     86.50 o 
   3   9  12      970.26      996.33     94.14 o 
   4   9  12      602.22      599.67     77.53 o 
   5   9  12      511.03      501.93    131.88 o 
   6   9  12        5.92        6.47     51.77 o 
   7   9  12      160.57      149.75     46.82 o 
   8   9  12       17.29       17.31     35.41 o 
   9   9  12        9.97       44.84     49.20 o 
  -7  10  12       71.67      145.05     53.83 o 
  -6  10  12       80.17      100.56     48.40 o 
  -5  10  12       84.18       51.61     49.59 o 
  -4  10  12      222.74      218.61     68.86 o 
  -3  10  12      470.92      511.28     65.45 o 
  -2  10  12      171.25      275.50     49.39 o 
  -1  10  12      390.24      462.88     63.15 o 
   0  10  12       90.71       78.70     31.69 o 
   1  10  12        1.84       12.02     27.14 o 
   2  10  12        7.86       87.63     35.67 o 
   3  10  12      127.26      192.44     67.69 o 
   4  10  12      213.48      217.79     51.52 o 
   5  10  12        8.56      -25.79     27.76 o 
   6  10  12     1117.22     1059.88    104.48 o 
   7  10  12        3.75        0.56     34.44 o 
   8  10  12      218.84      222.83     56.37 o 
   9  10  12       12.68       27.20     54.50 o 
  -6  11  12       40.16       74.22     51.93 o 
  -5  11  12        6.58       62.31     54.34 o 
  -4  11  12       33.20       59.47     46.64 o 
  -3  11  12       16.12       64.23     33.85 o 
  -2  11  12      379.30      352.04     55.08 o 
  -1  11  12      587.22      630.05     75.10 o 
   0  11  12        3.57       33.90     24.27 o 
   1  11  12      214.81      305.03     46.02 o 
   2  11  12      221.17      260.47     43.16 o 
   3  11  12      247.39      305.90     46.04 o 
   4  11  12       16.35       73.98     41.93 o 
   5  11  12      311.70      252.40     56.55 o 
   6  11  12       21.54       75.41     57.31 o 
   7  11  12      490.61      453.84     76.67 o 
   8  11  12       42.61       80.50     61.60 o 
  -5  12  12      306.54      395.16     97.10 o 
  -4  12  12       51.51      108.13     57.18 o 
  -3  12  12       49.26       99.90     37.22 o 
  -2  12  12       90.52      106.51     39.79 o 
  -1  12  12      279.27      277.46     53.14 o 
   0  12  12        5.60        3.97     28.28 o 
   1  12  12       33.75      -13.17     27.13 o 
   2  12  12      704.42      824.47     73.91 o 
   3  12  12      602.98      717.30    102.06 o 
   4  12  12      131.57      139.78     85.10 o 
   5  12  12      345.35      351.51     69.02 o 
   6  12  12       43.11       23.22     34.17 o 
   7  12  12      104.82      153.69     55.98 o 
  -4  13  12      393.51      412.20    105.13 o 
  -3  13  12      298.26      306.02     57.77 o 
  -2  13  12       15.91       86.27     39.75 o 
  -1  13  12       56.46       76.26     36.08 o 
   0  13  12       24.65       -4.33     29.52 o 
   1  13  12      141.16      193.91     58.32 o 
   2  13  12        6.02        8.94     28.95 o 
   3  13  12      217.48      266.43     63.46 o 
   4  13  12      125.60      147.83     53.83 o 
   5  13  12      441.60      468.68    138.38 o 
   6  13  12       47.00       51.33     33.79 o 
   7  13  12       17.76       15.84     46.86 o 
  -3  14  12        2.99       35.84     40.10 o 
  -2  14  12      606.02      604.39     81.09 o 
  -1  14  12      305.98      326.37     68.29 o 
   0  14  12      252.94      235.15     62.58 o 
   1  14  12       93.16      110.90     41.48 o 
   2  14  12        0.19       -7.27     33.09 o 
   3  14  12       34.64       29.21     43.44 o 
   4  14  12      102.23       50.28    138.55 o 
   5  14  12      172.93      197.33     59.35 o 
   6  14  12       37.71      -10.81     57.51 o 
  -1  15  12       70.15      158.53     86.72 o 
   0  15  12      158.31      113.54     67.88 o 
   1  15  12      253.17      296.92     94.86 o 
   2  15  12       58.83       44.23     63.84 o 
   3  15  12       37.44        7.75     59.20 o 
   4  15  12        2.93       74.00     66.30 o 
   1  -6  13       31.34       35.61     50.62 o 
  -2  -5  13      123.84      -25.50     60.29 o 
  -1  -5  13        2.50       11.96     54.61 o 
   0  -5  13        4.21       10.16     52.86 o 
   1  -5  13       22.52       55.87     50.62 o 
   2  -5  13      145.64      215.28     67.23 o 
   3  -5  13      301.30      396.15     89.67 o 
  -2  -4  13      221.77       98.46    101.03 o 
  -1  -4  13      241.89       80.66    150.86 o 
   0  -4  13      187.03      110.38    129.97 o 
   1  -4  13       16.44       37.33     25.87 o 
   2  -4  13        3.98       25.52     32.30 o 
   3  -4  13      171.41      176.79     48.56 o 
   4  -4  13      105.91       94.82     42.38 o 
   5  -4  13      237.07      414.88    108.51 o 
  -3  -3  13       11.40      -13.83     32.40 o 
  -2  -3  13      187.66       35.45     34.22 o 
  -1  -3  13      717.68      969.72    153.18 o 
   0  -3  13       20.14        3.02     24.64 o 
   1  -3  13       91.32      130.73     33.05 o 
   2  -3  13       76.52      132.74     33.98 o 
   3  -3  13        9.97       22.69     25.80 o 
   4  -3  13        0.99       14.74     37.95 o 
   5  -3  13       19.44       42.97     35.90 o 
   6  -3  13      185.32      277.31     81.86 o 
   7  -3  13       31.53       86.12     64.17 o 
  -4  -2  13       42.95       21.87     34.09 o 
  -3  -2  13      177.17        4.23     28.61 o 
  -2  -2  13       36.16       19.94     33.31 o 
  -1  -2  13      125.79      101.91     46.34 o 
   0  -2  13      308.53      310.42     44.87 o 
   1  -2  13        3.94       30.47     23.73 o 
   2  -2  13       20.66       57.79     27.04 o 
   3  -2  13      165.15      181.06     36.64 o 
   4  -2  13        5.97       33.00     24.44 o 
   5  -2  13       52.55       66.56     33.14 o 
   6  -2  13       93.03       90.56     39.35 o 
   7  -2  13      219.76      258.47     84.76 o 
  -5  -1  13       88.73       12.92     34.09 o 
  -3  -1  13       80.82       21.81     32.00 o 
  -2  -1  13       74.66       47.65     36.87 o 
  -1  -1  13      146.42      153.63     45.46 o 
   0  -1  13        5.87       21.88     21.78 o 
   1  -1  13        5.50       14.33     26.64 o 
   2  -1  13      769.11      802.34     67.82 o 
   3  -1  13      204.06      239.91     39.75 o 
   4  -1  13      665.02      703.67     64.12 o 
   5  -1  13       93.77      102.28     29.88 o 
   6  -1  13      247.30      286.00     83.99 o 
   7  -1  13       36.62       39.37     44.70 o 
  -5   0  13        5.76       -4.63     37.56 o 
  -4   0  13        1.63       27.44     36.09 o 
  -3   0  13      486.70      242.16    109.36 o 
  -2   0  13      215.78      270.77    137.37 o 
  -1   0  13      912.11      890.06    192.39 o 
   0   0  13      877.07      822.75    105.28 o 
   1   0  13      463.96      454.74     50.87 o 
   2   0  13       43.67       41.96     23.52 o 
   3   0  13        1.63       12.66     21.33 o 
   4   0  13       31.53       44.95     24.04 o 
   5   0  13      127.62      149.24     34.77 o 
   6   0  13      126.48       58.80     54.20 o 
   7   0  13       65.02       69.88     60.32 o 
   8   0  13      142.85       -2.68     44.18 o 
  -6   1  13      323.16       63.37    139.01 o 
  -5   1  13      180.72       59.99     57.83 o 
  -4   1  13      303.66      214.06     54.24 o 
  -3   1  13      133.28      148.48     47.11 o 
  -2   1  13      219.73      115.56    123.56 o 
  -1   1  13        8.92       19.47     20.12 o 
   0   1  13      130.97      168.47     42.05 o 
   1   1  13      186.40      192.92     35.16 o 
   2   1  13       16.66       -0.50     23.66 o 
   3   1  13       46.84       72.57     25.85 o 
   4   1  13       40.62       38.18     24.04 o 
   5   1  13      581.34      606.43     63.07 o 
   6   1  13      255.97      193.36    134.75 o 
   7   1  13      196.44       54.12     98.38 o 
   8   1  13      166.50       77.58     84.78 o 
  -6   2  13       62.36       53.65     43.91 o 
  -5   2  13        6.10       57.46     39.15 o 
  -4   2  13       23.48       12.67     43.88 o 
  -3   2  13        6.84      -17.26     26.97 o 
  -2   2  13      107.06      134.87     47.51 o 
  -1   2  13      545.62      525.43     62.79 o 
   0   2  13      683.21      636.77     84.82 o 
   1   2  13      596.03      572.42     58.91 o 
   2   2  13      757.38      721.33     61.40 o 
   3   2  13      725.94      874.34     67.37 o 
   4   2  13       63.41       82.14     26.99 o 
   5   2  13       33.13       37.58     58.38 o 
   6   2  13       32.54       17.45     28.41 o 
   7   2  13       78.03       53.75     35.11 o 
   8   2  13      305.80       84.80    180.00 o 
   9   2  13      187.46      310.77     69.36 o 
  -7   3  13        1.30       47.51     66.08 o 
  -6   3  13       90.73       98.49     85.41 o 
  -5   3  13       24.59       41.46     36.18 o 
  -4   3  13       97.92       99.31     43.33 o 
  -3   3  13      330.99      400.07     67.78 o 
  -2   3  13      213.54      247.50     52.68 o 
  -1   3  13       12.04        6.99     22.03 o 
   0   3  13        1.78       -1.17     19.56 o 
   1   3  13      314.72      282.80     40.42 o 
   2   3  13      621.31      548.48     52.73 o 
   3   3  13      207.87      236.68     48.95 o 
   4   3  13      186.92      269.95     50.73 o 
   5   3  13     1569.25     1593.07    114.61 o 
   6   3  13        5.08       19.36     29.41 o 
   7   3  13       17.02        3.12     30.12 o 
   8   3  13       55.46       54.54     40.66 o 
   9   3  13       37.36       55.46     41.76 o 
  -7   4  13       41.37        7.92     57.07 o 
  -6   4  13       57.37       78.13     40.99 o 
  -5   4  13       11.27       46.29     34.25 o 
  -4   4  13       50.19       96.47     41.10 o 
  -3   4  13      862.08      909.55    104.72 o 
  -2   4  13     1234.86     1434.15    111.55 o 
  -1   4  13      655.06      741.69     61.06 o 
   0   4  13        9.51       37.96     22.60 o 
   1   4  13       18.93       32.36     22.39 o 
   2   4  13       85.55       39.48     57.64 o 
   3   4  13       14.40       -2.67     20.66 o 
   4   4  13      650.73      578.31     73.39 o 
   5   4  13       41.59       45.55     32.19 o 
   6   4  13      389.66      334.97    115.61 o 
   7   4  13       42.82       53.14     36.85 o 
   8   4  13       25.79       23.29     35.08 o 
   9   4  13       16.00       44.43     40.53 o 
  -7   5  13       69.86      -31.02     58.87 o 
  -6   5  13      156.30       64.45    110.78 o 
  -5   5  13      209.60      267.99     63.60 o 
  -4   5  13       13.17       66.06     38.92 o 
  -3   5  13       12.07      -21.03     60.67 o 
  -2   5  13       45.63       60.15     35.16 o 
  -1   5  13       13.96       10.27     20.88 o 
   0   5  13       99.51      104.57     28.09 o 
   1   5  13      139.54       96.79     40.71 o 
   2   5  13        2.09       22.84     27.23 o 
   3   5  13       24.04       27.76     27.28 o 
   4   5  13       58.15       37.23     43.06 o 
   5   5  13       22.39      -30.69     33.42 o 
   6   5  13      131.94       88.37     36.60 o 
   7   5  13      260.20      149.51     66.71 o 
   8   5  13       90.51       28.61     68.65 o 
   9   5  13      466.82      563.11    118.31 o 
  -6   6  13      244.37      196.95     55.87 o 
  -5   6  13       50.76       59.65     43.57 o 
  -4   6  13       93.21      140.06     46.56 o 
  -3   6  13        1.44      -24.53     28.81 o 
  -2   6  13        1.89       16.77     48.14 o 
  -1   6  13      183.01      239.80     38.37 o 
   0   6  13      362.46      333.57     99.04 o 
   1   6  13      128.28      189.22     45.38 o 
   2   6  13      402.06      504.67    142.97 o 
   3   6  13      572.68      699.95     78.86 o 
   4   6  13      454.99      481.96     70.04 o 
   5   6  13      374.40      278.32     54.65 o 
   6   6  13        4.25       -3.13     29.84 o 
   7   6  13      120.69       42.29     33.64 o 
   8   6  13      280.48      178.26    131.50 o 
   9   6  13        8.41       17.58     37.22 o 
  -6   7  13      330.52      337.71     97.48 o 
  -5   7  13      276.43      494.58    162.79 o 
  -4   7  13     1329.81     1160.46    115.61 o 
  -3   7  13      801.46      876.11     90.25 o 
  -2   7  13      545.96      722.71     61.83 o 
  -1   7  13      107.25      136.37     38.24 o 
   0   7  13       36.36       39.42     35.85 o 
   1   7  13      121.78      192.37     43.27 o 
   2   7  13       51.05      101.71     37.49 o 
   3   7  13      654.70      677.99    132.10 o 
   4   7  13      276.16      433.87     67.81 o 
   5   7  13       62.10       42.98     33.63 o 
   6   7  13       54.82       34.78     32.43 o 
   7   7  13        2.98        4.26     34.04 o 
   8   7  13       54.60      -31.53     55.98 o 
   9   7  13       34.30       63.68     56.74 o 
  -6   8  13       48.57       11.85     52.26 o 
  -5   8  13       34.25        2.62     54.23 o 
  -4   8  13       22.78       21.02     34.77 o 
  -3   8  13      157.44      145.02     47.68 o 
  -2   8  13      634.30      704.12     77.83 o 
  -1   8  13      139.96      222.43     46.11 o 
   0   8  13      241.64      231.10     48.85 o 
   1   8  13        1.76        7.54     25.34 o 
   2   8  13       21.96        6.17     25.19 o 
   3   8  13      326.13      374.40     73.10 o 
   4   8  13      237.46      188.35     61.25 o 
   5   8  13      226.24      160.45     80.74 o 
   6   8  13      133.54       79.90     42.01 o 
   7   8  13      113.03       79.20     67.66 o 
   8   8  13       74.51       66.26     38.99 o 
   9   8  13       39.40       42.05     51.28 o 
  -6   9  13       31.50      163.07     76.62 o 
  -5   9  13       24.16       26.87     55.32 o 
  -3   9  13        0.47       46.47     55.43 o 
  -2   9  13        1.46       37.20     30.75 o 
  -1   9  13      874.29      881.26     86.11 o 
   0   9  13      526.12      593.97     74.87 o 
   1   9  13      363.29      416.42     63.53 o 
   2   9  13        1.88       58.41     31.37 o 
   3   9  13      352.45      448.44     68.89 o 
   4   9  13       22.02       -0.40     29.11 o 
   5   9  13      788.92      673.51    137.78 o 
   6   9  13        3.27        7.01     36.93 o 
   7   9  13      507.07      479.43    131.72 o 
   8   9  13      101.44       87.45     65.15 o 
  -2  10  13       67.64      123.69     54.23 o 
  -1  10  13      176.13      178.06     44.69 o 
   0  10  13      340.82      367.45     59.68 o 
   1  10  13      102.27      152.12     45.12 o 
   2  10  13      179.87      172.43     45.57 o 
   3  10  13      285.39      322.11     59.56 o 
   4  10  13      102.52       50.32     72.50 o 
   5  10  13       10.75       70.99     37.25 o 
   6  10  13        0.11       18.55     36.70 o 
   7  10  13        1.59       -0.74     34.47 o 
   8  10  13      640.72      889.17    139.31 o 
  -2  11  13       42.58        6.83     40.36 o 
  -1  11  13      183.94      264.04     68.37 o 
   0  11  13        8.78       26.87     64.71 o 
   1  11  13      111.25      162.58     45.01 o 
   2  11  13        1.72       -1.38     30.50 o 
   3  11  13        4.24      -11.28     30.51 o 
   4  11  13      101.55       89.07     42.73 o 
   5  11  13       58.27       26.42     36.29 o 
   6  11  13       59.40       39.88    106.85 o 
   7  11  13       38.54       22.21     39.85 o 
  -2  12  13      122.56      184.80     63.35 o 
  -1  12  13       30.95       46.86     48.93 o 
   0  12  13      723.93      709.50    109.66 o 
   1  12  13        2.24       24.70     32.01 o 
   2  12  13        0.07        5.54     34.48 o 
   3  12  13        0.53       66.22     36.43 o 
   4  12  13      516.28      616.50    136.91 o 
   5  12  13       75.39       58.80     79.87 o 
   6  12  13       56.54        6.34     39.04 o 
  -4  13  13      120.50       87.16     66.24 o 
  -3  13  13       20.94       52.70     48.99 o 
  -2  13  13      175.24      272.58     59.29 o 
  -1  13  13      706.59     1080.91    137.84 o 
   0  13  13       78.00      178.36     62.86 o 
   1  13  13      177.93      135.22     56.52 o 
   2  13  13      772.80      693.01    112.61 o 
   3  13  13        8.46       64.81     53.25 o 
   4  13  13       20.82        6.05     54.72 o 
   5  13  13       83.56      138.44     92.62 o 
  -2  14  13       75.21      141.19     49.29 o 
  -1  14  13        0.28       12.08     36.61 o 
   0  14  13       51.75      120.78     64.36 o 
   1  14  13      298.62      463.22     95.54 o 
   2  14  13        3.47       -0.07     32.41 o 
   4  14  13       58.94       51.66     83.66 o 
   5  14  13       73.66       60.56     80.33 o 
   0  15  13       66.49       10.81     64.55 o 
   1  15  13       45.73       31.02     67.28 o 
   2  15  13        1.94       19.44     61.55 o 
   0  -4  14      355.07      374.68    106.38 o 
   1  -4  14      248.10      360.68    132.32 o 
   2  -4  14       44.12       36.43     50.57 o 
  -1  -3  14      260.10      392.43    105.67 o 
   0  -3  14      167.41      115.23    128.42 o 
   1  -3  14        0.82       62.19     35.50 o 
   2  -3  14       13.98       38.44     38.93 o 
   3  -3  14      365.28      402.53    125.28 o 
   4  -3  14      398.58      378.45     99.83 o 
  -2  -2  14      147.42      -10.24     32.34 o 
  -1  -2  14       75.40       35.30     49.61 o 
   0  -2  14      362.24      119.68    168.61 o 
   1  -2  14        4.93      -12.07     24.75 o 
   2  -2  14       65.59       55.05     29.73 o 
   3  -2  14      344.60      372.76     52.38 o 
   4  -2  14       44.97       45.07     28.64 o 
   5  -2  14      416.78      564.55     77.05 o 
   6  -2  14      666.03      816.38    138.88 o 
  -3  -1  14      215.42       37.34     32.73 o 
  -2  -1  14       79.53      -28.63     28.63 o 
   0  -1  14       97.98      122.82     48.67 o 
   1  -1  14       46.98       70.15     29.78 o 
   2  -1  14       77.57      145.77     35.21 o 
   3  -1  14       49.44       39.92     48.23 o 
   4  -1  14        2.02       -9.00     25.06 o 
   5  -1  14        0.91        4.80     25.78 o 
   6  -1  14      301.02      351.69     95.95 o 
  -4   0  14       43.69      -19.84     33.64 o 
  -3   0  14      184.63       19.41     28.54 o 
  -2   0  14       59.54       29.53     40.17 o 
  -1   0  14       72.97      149.03     44.38 o 
   0   0  14      146.99      258.86     41.98 o 
   1   0  14      349.30      327.76     66.41 o 
   2   0  14     1136.63     1016.40    134.56 o 
   3   0  14      296.63      388.45     50.70 o 
   4   0  14      201.17      188.45     38.04 o 
   5   0  14        4.23       16.60     24.84 o 
   6   0  14       38.53       72.31     35.79 o 
  -4   1  14      867.49      820.47    157.22 o 
  -3   1  14      152.86       60.51     58.52 o 
  -2   1  14     1218.35     1356.80    162.74 o 
  -1   1  14      136.52      131.58     43.63 o 
   0   1  14        0.27       17.35     24.65 o 
   1   1  14        0.77       20.76     23.09 o 
   2   1  14      802.52      747.89     95.21 o 
   3   1  14      760.47      765.94     67.14 o 
   4   1  14        3.59        0.73     23.14 o 
   5   1  14      671.05      553.13    128.34 o 
   6   1  14      251.37      313.14     89.78 o 
   7   1  14        0.97        2.43     32.93 o 
  -5   2  14      114.37       51.24     51.44 o 
  -4   2  14      174.49      131.78     88.52 o 
  -3   2  14      355.74      416.74     74.45 o 
  -2   2  14      397.49      475.14     75.66 o 
  -1   2  14       99.20       65.14     70.23 o 
   0   2  14       60.40       51.24     25.42 o 
   1   2  14        2.55       18.66     22.80 o 
   2   2  14       44.22       47.39     24.93 o 
   3   2  14      144.92      131.71     40.34 o 
   4   2  14      489.00      539.36     73.08 o 
   5   2  14      258.40      295.99     58.30 o 
   6   2  14      246.23       61.71    101.44 o 
   7   2  14      445.91      634.30    130.41 o 
   8   2  14        1.71       48.22     61.38 o 
  -5   3  14       61.98       79.04     90.76 o 
  -4   3  14       13.30       -3.17     38.04 o 
  -3   3  14      130.05      226.70     58.87 o 
  -2   3  14      248.16      193.32     51.76 o 
  -1   3  14      611.70      586.01    166.67 o 
   0   3  14      180.60      117.17     45.89 o 
   1   3  14     2247.28     2303.52    112.09 o 
   2   3  14      222.04      193.27     35.08 o 
   3   3  14      396.00      313.54     55.39 o 
   4   3  14        9.42       37.84     31.29 o 
   5   3  14        5.44       42.21     32.04 o 
   6   3  14      426.70      161.11    209.24 o 
   7   3  14      201.59       76.48    116.89 o 
   8   3  14      143.37       34.20     86.48 o 
  -6   4  14       11.87      -13.49     63.29 o 
  -5   4  14      367.15      372.93     68.25 o 
  -4   4  14      140.47      173.79     50.90 o 
  -3   4  14      129.80      205.43     54.47 o 
  -2   4  14        9.38       35.24     37.82 o 
  -1   4  14       20.15       55.89     27.56 o 
   0   4  14      411.31      375.19     47.69 o 
   1   4  14      207.93      165.41     34.66 o 
   2   4  14      546.30      464.36     87.40 o 
   3   4  14      433.71      314.97    125.96 o 
   4   4  14       35.14       26.44     27.31 o 
   5   4  14        6.90       18.27     29.45 o 
   6   4  14      337.26       54.98     61.46 o 
   7   4  14      177.47      266.12     92.84 o 
   8   4  14       73.74       62.51     42.12 o 
  -6   5  14      255.44      307.35    108.24 o 
  -5   5  14       15.29       39.14     40.58 o 
  -4   5  14      171.70      216.11     78.69 o 
  -3   5  14      481.24      520.82     77.52 o 
  -2   5  14      398.34      392.80     68.28 o 
  -1   5  14      220.16      265.39     47.75 o 
   0   5  14        2.84       33.25     24.87 o 
   1   5  14      869.92      918.54     89.66 o 
   2   5  14        9.87       73.18     34.05 o 
   3   5  14      276.73      208.76    101.60 o 
   4   5  14      447.59      352.27    160.23 o 
   5   5  14      175.19      112.34     58.54 o 
   6   5  14       50.53       23.52     33.88 o 
   7   5  14        8.98      -12.43     38.69 o 
   8   5  14       16.79       23.42     39.05 o 
  -6   6  14       11.40       50.43     44.77 o 
  -5   6  14        0.96       10.68     38.29 o 
  -4   6  14      175.44      118.86     48.51 o 
  -3   6  14       10.19       33.57     36.10 o 
  -2   6  14     1204.74     1230.77    106.80 o 
  -1   6  14      312.48      379.96     60.58 o 
   0   6  14      258.65      318.73     57.18 o 
   1   6  14        6.60       33.49     30.49 o 
   2   6  14      702.89      744.65     84.57 o 
   3   6  14        9.83       10.46     29.60 o 
   4   6  14        1.81       -0.15     25.42 o 
   5   6  14      645.89      748.06    114.52 o 
   6   6  14      223.95       28.76     30.30 o 
   7   6  14      222.61       17.16     32.37 o 
   8   6  14       51.22      -19.71     32.26 o 
  -6   7  14       68.37       68.43     68.26 o 
  -5   7  14       36.20       32.42     42.08 o 
  -4   7  14       43.74      101.41     43.44 o 
  -3   7  14       35.90       -1.98     35.61 o 
  -2   7  14       14.79       -8.74     46.64 o 
  -1   7  14       80.03      143.30     42.37 o 
   0   7  14      519.32      736.51    121.37 o 
   1   7  14      622.71      607.66    103.19 o 
   2   7  14       51.72       70.68     35.43 o 
   3   7  14       34.12       38.95     36.37 o 
   4   7  14      226.80      260.59     56.39 o 
   5   7  14       65.68       78.07    116.81 o 
   6   7  14      177.22       38.28     34.93 o 
   7   7  14      116.53       11.16     29.23 o 
   8   7  14      288.11        7.37     50.30 o 
  -6   8  14      154.57      173.77     85.85 o 
  -5   8  14      231.00      283.70     88.31 o 
  -4   8  14        6.41       38.67     39.08 o 
  -3   8  14      229.68      268.19     89.51 o 
  -2   8  14       65.65       90.87     66.35 o 
  -1   8  14       46.47       73.56     34.48 o 
   0   8  14     1484.09     1597.98    107.58 o 
   1   8  14       53.26       80.29     37.15 o 
   2   8  14      178.69      197.38    110.40 o 
   3   8  14       34.25       -6.84     63.16 o 
   4   8  14      203.60      173.99     47.65 o 
   5   8  14       26.21       37.99     76.24 o 
   6   8  14       75.15       61.63     90.03 o 
   7   8  14       71.73       -6.15     32.45 o 
  -3   9  14      190.99      207.19     88.63 o 
  -2   9  14       20.32       30.20     52.81 o 
  -1   9  14        0.63       -0.20     31.20 o 
   0   9  14       28.42      105.87     37.89 o 
   1   9  14      273.70      165.80     47.33 o 
   2   9  14      721.84      920.54    213.17 o 
   3   9  14      626.56      720.00    130.06 o 
   4   9  14      430.39      598.80     83.06 o 
   5   9  14      506.23      172.63    229.77 o 
   6   9  14       53.90       42.32     41.80 o 
   7   9  14       13.39        8.73     37.94 o 
  -2  10  14      349.63      493.08     92.51 o 
  -1  10  14      443.79      425.34     65.56 o 
   0  10  14      243.58      291.82     58.41 o 
   1  10  14      121.44       62.71     36.88 o 
   2  10  14       39.91       52.51     38.24 o 
   3  10  14        4.25       55.36     54.91 o 
   4  10  14      128.56      148.71     48.43 o 
   5  10  14      408.97      583.30    139.86 o 
   6  10  14       89.47       26.79     46.75 o 
  -2  11  14       33.15       27.52     51.39 o 
  -1  11  14      212.84      275.07     71.27 o 
   0  11  14       86.73      135.58     45.99 o 
   1  11  14       21.33       28.12     34.98 o 
   2  11  14       52.71       -0.65     30.47 o 
   3  11  14      133.58      183.15     63.13 o 
   4  11  14       11.73       18.99     47.10 o 
   5  11  14        0.51       -6.10     36.15 o 
   6  11  14      212.27       23.00    102.04 o 
  -2  12  14       19.58       33.86     50.62 o 
  -1  12  14       41.04       82.68     55.05 o 
   0  12  14       38.40      119.93     58.32 o 
   1  12  14      440.00      542.77     76.16 o 
   2  12  14      258.26      357.60     65.99 o 
   3  12  14      166.21      174.81     53.98 o 
   4  12  14      230.90       91.23    136.80 o 
   5  12  14       44.64       46.69     76.13 o 
  -2  13  14      367.66      458.51     96.06 o 
  -1  13  14        0.68      -40.90     43.91 o 
   0  13  14       73.15       71.16     53.19 o 
   1  13  14      139.18      195.72     70.12 o 
   2  13  14      124.10      212.82     71.59 o 
   3  13  14      194.14      213.80     95.30 o 
   4  13  14      160.39      204.52     94.48 o 
   0  -2  15       74.32       73.01     64.88 o 
   1  -2  15       93.76      141.64     46.86 o 
   2  -2  15       75.69       76.18     42.07 o 
   3  -2  15       23.28       66.73     61.60 o 
  -1  -1  15      114.51       10.60     36.61 o 
   0  -1  15       31.78       27.90     32.77 o 
   1  -1  15      107.71      184.93     38.57 o 
   2  -1  15       17.53       56.59     29.06 o 
   3  -1  15      223.31      191.14     41.96 o 
   4  -1  15       79.98      109.90     34.57 o 
   5  -1  15       74.45      180.71     83.23 o 
  -1   0  15      446.43       79.78    130.74 o 
   0   0  15       73.32       39.86     53.87 o 
   1   0  15      141.07      131.86     65.43 o 
   2   0  15        0.16       11.43     27.69 o 
   3   0  15        3.79       -0.53     26.07 o 
   4   0  15       45.95       69.75     29.81 o 
   5   0  15        3.95       22.50     45.27 o 
   6   0  15      106.59       69.74     57.78 o 
  -3   1  15        3.43      -12.78     49.75 o 
  -2   1  15      356.17      460.20    106.87 o 
  -1   1  15      543.98      572.16    116.70 o 
   0   1  15      243.22      163.97    235.75 o 
   1   1  15       18.40       24.52     34.15 o 
   2   1  15       83.28       57.96     29.47 o 
   3   1  15       78.61       83.84     32.66 o 
   4   1  15       39.90      -27.65     32.20 o 
   5   1  15        1.68       71.96     37.20 o 
   6   1  15        8.31       48.28     59.74 o 
   7   1  15      440.85      543.65    131.01 o 
  -3   2  15       19.59       28.41     43.10 o 
  -2   2  15      236.59      235.94     61.32 o 
  -1   2  15        6.81      -14.33     32.17 o 
   0   2  15      287.75      355.33     58.95 o 
   1   2  15       72.36      108.17     34.16 o 
   2   2  15      318.20      302.59     60.59 o 
   3   2  15      575.18      435.03     88.85 o 
   4   2  15      105.61      108.32     39.48 o 
   5   2  15       15.55       40.73     36.52 o 
   6   2  15       39.12       45.06     57.67 o 
   7   2  15      106.69      144.28     78.91 o 
  -4   3  15        3.15        1.82     59.14 o 
  -3   3  15      118.19      173.99     55.15 o 
  -2   3  15      138.17      228.07     60.86 o 
  -1   3  15      178.59      232.22     71.70 o 
   0   3  15      203.03       98.47     65.02 o 
   1   3  15      248.08      215.77     74.24 o 
   2   3  15       61.28       18.06     31.61 o 
   3   3  15      475.57      331.14    102.20 o 
   4   3  15      283.44      279.95    106.11 o 
   5   3  15       90.57       83.45     61.57 o 
   6   3  15      128.08       83.60     68.95 o 
   7   3  15        0.24      -11.85     54.23 o 
  -4   4  15       85.43       93.13     61.85 o 
  -3   4  15       23.88       59.13     45.71 o 
  -2   4  15      143.26      190.65     71.32 o 
  -1   4  15       72.38       85.04     42.95 o 
   0   4  15      160.12      233.36     42.48 o 
   1   4  15       18.47       59.68     34.68 o 
   2   4  15       22.11       40.01     32.14 o 
   3   4  15      120.19      155.59     44.08 o 
   4   4  15      408.83      366.82    193.73 o 
   5   4  15      514.47      265.69    266.77 o 
   6   4  15       14.26        6.20     29.24 o 
   7   4  15       98.05      241.27     91.53 o 
  -4   5  15       26.49       50.53     42.85 o 
  -3   5  15       15.17       66.63     40.52 o 
  -2   5  15      220.19      241.92     70.37 o 
  -1   5  15       56.67       91.02     41.44 o 
   0   5  15      195.62      262.57     58.35 o 
   1   5  15      179.82      112.35     40.39 o 
   2   5  15      238.58      344.19     62.06 o 
   3   5  15       10.26      -16.23     30.39 o 
   4   5  15        3.01       -2.48     27.35 o 
   5   5  15       15.01      -14.23     26.86 o 
   6   5  15       89.85      -12.21     28.32 o 
   7   5  15       46.37       42.76     51.28 o 
  -5   6  15       31.68       40.96     48.34 o 
  -4   6  15      148.85      136.54     52.91 o 
  -3   6  15      451.76      542.08     81.90 o 
  -2   6  15       17.37       -0.80     35.21 o 
  -1   6  15        0.30       26.65     53.79 o 
   0   6  15      343.09      293.62     97.04 o 
   1   6  15       28.87       55.58     34.35 o 
   2   6  15       66.41       96.20     39.59 o 
   3   6  15      165.11      248.98     56.77 o 
   4   6  15      662.24      369.60    310.05 o 
   5   6  15      594.97      592.20    106.49 o 
   6   6  15        0.21      -27.65     27.65 o 
  -5   7  15      145.49      167.50     68.67 o 
  -4   7  15      229.93      325.58     70.75 o 
  -3   7  15      449.93      526.39    122.11 o 
  -2   7  15      403.84      537.42    127.79 o 
  -1   7  15      184.88      221.24     53.05 o 
   0   7  15       58.19       96.75     39.64 o 
   1   7  15      164.78      151.25     45.92 o 
   2   7  15      318.33      303.96     61.87 o 
   3   7  15       54.38       97.85     39.39 o 
   4   7  15      227.87      254.34     56.52 o 
   5   7  15      342.94      579.31    106.44 o 
  -5   8  15       11.69       30.25     68.15 o 
  -4   8  15       68.30       98.14     73.29 o 
  -3   8  15       50.85       49.97     61.00 o 
  -2   8  15       72.71       91.96     62.04 o 
  -1   8  15      437.58      454.67     68.92 o 
   0   8  15      201.61      236.44     54.40 o 
   1   8  15       45.18       52.63     66.73 o 
   2   8  15       28.34       91.82     40.60 o 
   3   8  15       13.45       56.31     35.23 o 
   4   8  15        4.94       41.75     33.19 o 
   5   8  15      252.05      246.36     58.68 o 
   6   8  15      239.66      296.65    110.97 o 
  -3   9  15      138.90      220.25     91.31 o 
  -2   9  15       53.36       58.92     67.77 o 
  -1   9  15      164.21      186.31     51.36 o 
   0   9  15      243.66      348.19     63.05 o 
   1   9  15      495.30      501.74     91.34 o 
   2   9  15       73.27       50.08     35.87 o 
   3   9  15        0.69      -11.67     32.92 o 
   4   9  15      102.30      100.14     40.19 o 
   5   9  15        4.06        2.76     36.14 o 
  -1  10  15       14.87        4.46     35.76 o 
   0  10  15      155.25      266.54     56.76 o 
   1  10  15      688.61      768.19     91.65 o 
   2  10  15      141.42      274.15     77.19 o 
   3  10  15       39.63       15.97     36.58 o 
   4  10  15       10.65       15.06     35.03 o 
   5  10  15       27.28       44.70     40.42 o 
  -1  11  15       12.28       67.34     55.32 o 
   0  11  15       18.90       51.60     55.29 o 
   1  11  15        6.54       44.90     37.96 o 
   2  11  15      253.52      401.14     93.41 o 
   3  11  15       29.78       14.90     38.84 o 
   4  11  15      182.73      181.75     54.66 o 
  -1  12  15      215.60      299.92     77.60 o 
   0  12  15       93.61       87.65     52.86 o 
   1  12  15      259.45      450.84     74.21 o 
   2  12  15       21.49       36.36     39.42 o 
   3  12  15       22.19      122.00     81.48 o 
   4  12  15        1.77       60.18     82.74 o 
   3  13  15       39.39       94.64     77.00 o 
   1   0  16       68.71       89.78     50.02 o 
   2   0  16      285.60      278.73     58.23 o 
   3   0  16       96.43      107.86     72.41 o 
   4   0  16      249.36      303.80     95.90 o 
  -1   1  16       75.25       21.84     65.81 o 
   0   1  16       38.18       16.00     59.31 o 
   1   1  16      244.46      124.85     62.00 o 
   2   1  16       37.45       22.65     30.16 o 
   3   1  16       44.31       55.56     39.90 o 
   4   1  16      480.86      642.44    136.47 o 
  -2   2  16      184.28      289.60     92.89 o 
  -1   2  16      103.70      119.87     66.95 o 
   0   2  16       92.70       38.55     39.76 o 
   1   2  16        1.96        3.94     36.04 o 
   2   2  16       11.40        5.73     31.18 o 
   3   2  16        0.47        3.85     32.21 o 
   4   2  16       49.27       75.29     41.24 o 
  -2   3  16      165.20      243.02     85.41 o 
  -1   3  16      312.91      353.13     71.08 o 
   0   3  16      484.88      164.74    188.38 o 
   1   3  16      437.91      256.94    239.22 o 
   2   3  16        3.42        9.94     30.88 o 
   3   3  16       36.93       43.37     34.04 o 
   4   3  16        2.78        7.72     33.23 o 
   5   3  16      157.61       51.61     55.48 o 
  -3   4  16      207.55      147.07     83.23 o 
  -2   4  16      158.43      178.70     80.52 o 
  -1   4  16        0.18      -35.76     35.76 o 
   0   4  16      153.04      236.75     59.99 o 
   1   4  16      301.17      189.40    209.40 o 
   2   4  16      491.15      578.00    100.87 o 
   3   4  16       98.12       45.59     94.07 o 
   4   4  16       34.11       50.82     39.73 o 
   5   4  16      177.56        9.01     53.96 o 
  -3   5  16      110.45       50.02     60.73 o 
  -2   5  16       29.34       22.17     40.94 o 
  -1   5  16      160.72      215.00     94.69 o 
   0   5  16        1.58       34.38     45.93 o 
   1   5  16       58.82       44.34     51.42 o 
   2   5  16       87.97       73.49     92.40 o 
   3   5  16       29.62       32.94     33.55 o 
   4   5  16       69.81       64.93     59.50 o 
   5   5  16       30.37       -9.33     32.64 o 
  -3   6  16      175.32      251.81     72.85 o 
  -2   6  16       40.38       88.85     70.61 o 
  -1   6  16       69.41      246.84     98.24 o 
   0   6  16      126.22      214.89     53.60 o 
   1   6  16       48.99       98.94     53.30 o 
   2   6  16        0.62        0.98     87.60 o 
   3   6  16       18.02       46.16     36.96 o 
   4   6  16       14.25       27.01     56.25 o 
   5   6  16      128.39       31.11     37.77 o 
  -3   7  16        0.20       62.47     72.20 o 
  -2   7  16      136.48      239.03    104.20 o 
  -1   7  16        2.80       38.17     63.35 o 
   0   7  16      130.49      177.21     50.28 o 
   1   7  16      119.48      215.29     75.94 o 
   2   7  16      955.05      962.06    103.95 o 
   3   7  16       17.68       87.57     42.23 o 
   4   7  16        2.88      -30.36     35.81 o 
  -3   8  16       83.25       57.12     74.33 o 
  -2   8  16        0.89      -13.27     61.00 o 
  -1   8  16        0.19       10.38     65.26 o 
   0   8  16       28.43       72.48     41.05 o 
   1   8  16      410.20      491.89     75.46 o 
   2   8  16      175.98      239.69     56.93 o 
   3   8  16       76.28       46.44     39.84 o 
   4   8  16      150.11      166.82     55.51 o 
  -3   9  16      191.79      243.51    102.45 o 
  -2   9  16      222.18      269.23     97.75 o 
  -1   9  16       15.15       65.42     73.01 o 
   0   9  16       35.14       54.77     41.34 o 
   1   9  16        1.52      -36.84     69.49 o 
   2   9  16       21.61       54.82     51.22 o 
   3   9  16      293.12      305.20     69.25 o 
  -2  10  16       18.08       49.70     70.45 o 
  -1  10  16      156.71      192.83     53.71 o 
   0  10  16        5.20       35.57     41.99 o 
   1  10  16       20.17       51.95     39.80 o 
   2  10  16      492.41      550.24     83.83 o 
   3  10  16       23.66       51.88     78.37 o 
  -1  11  16      243.10      420.39     97.86 o 
   0  11  16       82.78      150.73     54.83 o 
   1  11  16        9.04       27.25     41.07 o 
   2  11  16       85.01      106.44     77.77 o 
   1  12  16      216.01      280.04    104.31 o 
   1   3  17      186.25      222.65     75.20 o 
   2   3  17      128.16      195.18     70.78 o 
   1   4  17       78.17       95.73     57.07 o 
   2   4  17      119.10       41.07     56.36 o 
   1   5  17        3.09       87.70     50.68 o 
   2   5  17      188.26      335.97     82.30 o 
   1   6  17      174.16      232.64     77.27 o 
   2   6  17      232.13      445.35     97.10 o 
   0   7  17       19.62      113.10     60.84 o 
   1   7  17       15.44      -32.60     50.46 o 
   2   7  17      117.00      191.41     67.94 o 
   0   8  17        6.37       48.44     56.63 o 
   1   8  17      665.32      920.96    136.20 o 
   0   9  17       64.69       87.10     58.92 o 
                                                 
